# Supplementary material for: Gut microbiota dynamics in carnivorous European seabass (Dicentrarchus labrax) fed plant-based diets
Source: Sci Rep. 2021 Jan 11;11:447. doi: 10.1038/s41598-020-80138-y (PMC7801451; doi:10.1038/s41598-020-80138-y)
Supplement: Supplementary file 1 — Supplementary Tables. [file 41598_2020_80138_MOESM1_ESM.xlsx]

## Sheet: S1_GENERAL DATA
SUPPLEMENTARY TABLES FOR
Gut microbiota dynamics in carnivorous European seabass (Dicentrarchus labrax) fed plant-based diets
Cláudia R. Serra*, Aires Oliva Teles , Paula Enes , Fernando Tavares
*corresponding author: cserra@ciimar.up.pt
Supplementary Table S1. MiSeq general sequencing data obtained from digesta and mucosa samples of European seabass juveniles fed the experimental diets CTR, SBM, RSM and SFM
Sample type	Diet	Sample name	SampleID	Total Bases	Read Count before pre-processing	Read Count after Clustering (97% cutoff)	Read Count after removal of singleton and low abundant (<8)	GC (%)	Q20 (%)	Q30 (%)	OTUs	Chao1	Shannon	Simpson	GoodsCoverage
Digesta	CTR	D-CTR1	D1	127954082	285684	22323	21959	55.8	97.39	89.43	821	826.516	8.54445	0.993199	0.999149
Digesta	CTR	D-CTR2	D2	130527826	291160	24613	24238	55.92	97.4	89.38	833	846.154	8.60085	0.993736	0.999228
Digesta	SBM	D-SBM1	D3	123996280	271201	66647	40984	52.86	97.51	89.83	339	342.333	4.70757	0.839257	0.999925
Digesta	SBM	D-SBM2	D4	113504781	253468	64250	37264	54.3	97.38	89.37	323	324.429	4.075	0.802031	0.999922
Digesta	RSM	D-RSM1	D5	87604258	193378	40588	34446	54.07	97.17	88.73	318	318.909	5.49638	0.945383	0.999877
Digesta	RSM	D-RSM2	D6	97601140	214679	46539	27921	53.16	97.44	89.57	305	314.429	5.27758	0.909473	0.999742
Digesta	SFM	D-SFM1	D7	116218569	259199	22448	21704	55.98	97.52	89.78	806	818.048	8.45072	0.992888	0.998975
Digesta	SFM	D-SFM2	D8	100621123	225527	29442	29103	55.67	97.46	89.7	494	516	4.48385	0.744796	0.998506
Mucosa	CTR	M-CTR1	M1	108378436	296840	18760	18696	53.8	97.94	91.55	523	534.455	7.13666	0.980475	0.998507
Mucosa	CTR	M-CTR2	M2	65278863	270360	1428	1384	50.04	98.57	94.21	256	331.783	6.78494	0.97829	0.941176
Mucosa	SBM	M-SBM1	M3	126139152	343757	20308	19945	54.01	97.77	90.98	555	574.333	7.19953	0.979907	0.998572
Mucosa	SBM	M-SBM2	M4	111442267	338770	9510	8856	52.97	97.96	91.69	510	537.061	7.38831	0.984076	0.994532
Mucosa	RSM	M-RSM1	M5	108461609	295687	18806	18635	53.87	97.82	91.18	492	504.6	6.80209	0.976589	0.998511
Mucosa	RSM	M-RSM2	M6	98333360	350774	6641	6408	51.53	98.51	93.71	435	475.448	6.87299	0.976535	0.98961
Mucosa	SFM	M-SFM1	M7	142475120	382216	22194	22009	53.96	97.56	90.36	540	555.5	6.70178	0.970467	0.998558
Mucosa	SFM	M-SFM2	M8	125753189	387389	12787	12520	53.69	98.01	91.91	567	590.571	7.51756	0.985271	0.996481

## Sheet: S2_OTU-Table
SUPPLEMENTARY TABLES FOR
Gut microbiota dynamics in carnivorous European seabass (Dicentrarchus labrax) fed plant-based diets
Cláudia R. Serra*, Aires Oliva Teles , Paula Enes , Fernando Tavares
*corresponding author: cserra@ciimar.up.pt
Supplementary Table S2. OTUs found in digesta and mucosa samples of European seabass juveniles fed the experimental diets CTR, SBM, RSM and SFM
Organism	Kingdom	Phylum	Class	Order	Family	Genus	Score	Hit	Accession_Number_1	Accession_Number_2	Accession_Number_3	D1	D2	D3	D4	D5	D6	D7	D8	M1	M2	M3	M4	M5	M6	M7	M8
Bacteria; __Actinobacteria; __Propionibacteriales; __Propionibacteriaceae; __Propionibacterium; __uncultured_organism	Bacteria	__Actinobacteria	__Propionibacteriales	__Propionibacteriaceae	__Propionibacterium	__uncultured_organism	1	3	HQ754905	HQ757684	HQ754115	217	366	1053	3356	3963	878	419	14711	1020	138	752	204	535	222	361	347
Bacteria; __Proteobacteria; __Gammaproteobacteria; __Pseudomonadales; __Pseudomonadaceae; __Pseudomonas	Bacteria	__Proteobacteria	__Gammaproteobacteria	__Pseudomonadales	__Pseudomonadaceae	__Pseudomonas	1	3	JF327652	AM911672	JQ085393	75	46	5979	7377	4298	2394	14	28	388	17	288	280	1274	533	2168	753
Bacteria; __Proteobacteria; __Betaproteobacteria; __Burkholderiales; __Burkholderiaceae; __Burkholderia; __Burkholderia_bryophila	Bacteria	__Proteobacteria	__Betaproteobacteria	__Burkholderiales	__Burkholderiaceae	__Burkholderia	0.67	3	AM489500	AM489499	EU477824	80	163	0	7594	4426	0	121	38	294	20	372	248	1184	509	1520	552
Bacteria; __Firmicutes; __Bacilli; __Lactobacillales; __Streptococcaceae; __Streptococcus	Bacteria	__Firmicutes	__Bacilli	__Lactobacillales	__Streptococcaceae	__Streptococcus	1	3	FJ823146	FJ823145	AFUO01000001	31	43	449	621	482	770	23	1335	1554	4	1922	14	1292	32	1839	18
Bacteria; __Firmicutes; __Bacilli; __Bacillales; __Staphylococcaceae; __Staphylococcus; __uncultured_bacterium	Bacteria	__Firmicutes	__Bacilli	__Bacillales	__Staphylococcaceae	__Staphylococcus	1	3	FJ557877	FM875549	FJ557844	21	42	472	1621	1204	426	63	683	481	35	728	635	530	16	486	3
Bacteria; __Proteobacteria; __Gammaproteobacteria; __Xanthomonadales; __Sinobacteraceae; __uncultured; __uncultured_bacterium	Bacteria	__Proteobacteria	__Gammaproteobacteria	__Xanthomonadales	__Sinobacteraceae	__uncultured	1	3	EU150251	EU150268	EU150260	912	750	0	0	0	0	823	455	333	77	439	371	477	323	618	528
Bacteria; __Firmicutes; __Bacilli; __Bacillales; __Bacillaceae; __Bacillus; __Bacillus_sporothermodurans	Bacteria	__Firmicutes	__Bacilli	__Bacillales	__Bacillaceae	__Bacillus	1	3	AJ302941	U49079	U49078	17	0	1573	360	2077	1499	0	0	97	0	0	0	17	6	7	1
Bacteria; __Firmicutes; __Bacilli; __Bacillales; __Bacillaceae; __Virgibacillus	Bacteria	__Firmicutes	__Bacilli	__Bacillales	__Bacillaceae	__Virgibacillus	0.67	3	AY422987	GQ407262	GQ407228	34	12	2347	623	820	1770	0	0	0	0	0	0	0	0	0	0
Bacteria; __Proteobacteria; __Alphaproteobacteria; __Rhizobiales; __Xanthobacteraceae; __uncultured; __uncultured_bacterium	Bacteria	__Proteobacteria	__Alphaproteobacteria	__Rhizobiales	__Xanthobacteraceae	__uncultured	1	3	FJ478791	FJ466247	GQ402598	836	905	9	0	0	0	677	294	490	65	410	369	312	199	379	555
Bacteria; __Proteobacteria; __Gammaproteobacteria; __Pseudomonadales; __Moraxellaceae; __Acinetobacter	Bacteria	__Proteobacteria	__Gammaproteobacteria	__Pseudomonadales	__Moraxellaceae	__Acinetobacter	1	3	JF274873	JF274882	JF274876	68	1	2474	29	608	1362	23	23	211	5	20	9	18	0	3	21
Bacteria; __Firmicutes; __Bacilli; __Bacillales; __Bacillaceae; __Bacillus; __Bacillus_anthracis	Bacteria	__Firmicutes	__Bacilli	__Bacillales	__Bacillaceae	__Bacillus	0.67	3	GQ199737	AY138354	AY138342	69	110	546	720	2244	339	34	19	21	10	0	38	55	9	83	36
Bacteria; __Proteobacteria; __Betaproteobacteria; __Burkholderiales; __Burkholderiaceae; __Burkholderia; __Burkholderia_kururiensis_subsp._kururiensis	Bacteria	__Proteobacteria	__Betaproteobacteria	__Burkholderiales	__Burkholderiaceae	__Burkholderia	0.67	3	EF178438	AB024310	JN635729	35	0	0	0	0	0	46	911	783	0	968	0	515	3	891	0
Bacteria; __Acidobacteria; __DA052; __uncultured_bacterium	Bacteria	__Acidobacteria	__DA052	__uncultured_bacterium	-	-	1	3	GU127768	FJ625350	FJ466233	398	565	0	0	0	0	716	195	322	40	285	168	179	184	292	344
Bacteria; __Proteobacteria; __Alphaproteobacteria; __Caulobacterales; __Caulobacteraceae; __Brevundimonas; __uncultured_bacterium	Bacteria	__Proteobacteria	__Alphaproteobacteria	__Caulobacterales	__Caulobacteraceae	__Brevundimonas	0.67	3	GQ487981	DQ469210	DQ520797	0	0	2160	30	33	831	14	6	4	0	11	0	0	1	4	7
Bacteria; __Proteobacteria; __Betaproteobacteria; __Burkholderiales; __Oxalobacteraceae; __Massilia; __uncultured_bacterium	Bacteria	__Proteobacteria	__Betaproteobacteria	__Burkholderiales	__Oxalobacteraceae	__Massilia	1	3	AM696991	FN421598	FN421661	68	0	1929	0	46	867	0	13	17	0	74	0	12	17	26	6
Bacteria; __Proteobacteria; __Gammaproteobacteria; __Pseudomonadales; __Moraxellaceae; __Moraxella; __Moraxella_nonliquefaciens	Bacteria	__Proteobacteria	__Gammaproteobacteria	__Pseudomonadales	__Moraxellaceae	__Moraxella	1	3	AF005178	AF005180	AF005179	0	32	0	0	0	0	2	532	657	6	648	0	535	0	635	8
Bacteria; __Firmicutes; __Bacilli; __Lactobacillales; __Streptococcaceae; __Streptococcus; __uncultured_bacterium	Bacteria	__Firmicutes	__Bacilli	__Lactobacillales	__Streptococcaceae	__Streptococcus	1	3	EU461983	EU461971	EU461961	29	0	66	159	69	15	58	173	157	2	207	24	854	147	724	319
Bacteria; __Actinobacteria; __Frankiales; __Acidothermaceae; __Acidothermus; __uncultured_bacterium	Bacteria	__Actinobacteria	__Frankiales	__Acidothermaceae	__Acidothermus	__uncultured_bacterium	0.67	3	JF833791	EU528196	FJ624886	437	496	0	0	0	0	301	136	263	51	186	178	140	140	252	262
Bacteria; __Proteobacteria; __Betaproteobacteria; __Burkholderiales; __Comamonadaceae; __Acidovorax	Bacteria	__Proteobacteria	__Betaproteobacteria	__Burkholderiales	__Comamonadaceae	__Acidovorax	0.67	3	HQ860735	JF697508	AY837725	0	5	1459	20	0	867	14	123	43	0	46	1	64	6	101	0
Bacteria; __Proteobacteria; __Gammaproteobacteria; __Pasteurellales; __Pasteurellaceae; __Haemophilus; __Haemophilus_influenzae	Bacteria	__Proteobacteria	__Gammaproteobacteria	__Pasteurellales	__Pasteurellaceae	__Haemophilus	1	3	AY613465	JN227810	EU185423	0	0	0	104	0	0	2	462	621	0	456	0	526	0	504	0
Bacteria; __Proteobacteria; __Gammaproteobacteria; __Xanthomonadales; __Sinobacteraceae; __uncultured; __uncultured_bacterium	Bacteria	__Proteobacteria	__Gammaproteobacteria	__Xanthomonadales	__Sinobacteraceae	__uncultured	1	3	GQ402605	DQ984542	HM069117	298	264	0	0	0	0	380	146	242	14	202	142	291	56	212	147
Bacteria; __Acidobacteria; __DA052; __uncultured_bacterium	Bacteria	__Acidobacteria	__DA052	__uncultured_bacterium	-	-	0.67	3	FJ624914	DQ450703	FJ625362	213	401	0	0	0	0	340	90	151	27	164	132	178	143	103	306
Bacteria; __Actinobacteria; __Corynebacteriales; __Corynebacteriaceae; __Corynebacterium; __Corynebacterium_pseudogenitalium_ATCC_33035	Bacteria	__Actinobacteria	__Corynebacteriales	__Corynebacteriaceae	__Corynebacterium	__Corynebacterium_pseudogenitalium_ATCC_33035	0.67	3	FM874841	ABYQ02000011	ABYQ02000006	22	28	57	284	315	31	16	200	310	9	274	4	172	8	350	1
Bacteria; __Actinobacteria; __Corynebacteriales; __Corynebacteriaceae; __uncultured	Bacteria	__Actinobacteria	__Corynebacteriales	__Corynebacteriaceae	__uncultured	-	1	3	HQ750058	AY770699	EU540469	58	49	143	126	426	161	161	392	149	10	100	19	99	18	60	33
Bacteria; __Proteobacteria; __Alphaproteobacteria; __Rhizobiales; __Bradyrhizobiaceae; __Bradyrhizobium	Bacteria	__Proteobacteria	__Alphaproteobacteria	__Rhizobiales	__Bradyrhizobiaceae	__Bradyrhizobium	0.67	3	EF019909	EF018917	AM286397	278	270	0	7	0	0	237	81	88	33	170	172	134	108	156	226
Bacteria; __Acidobacteria; __DA052; __uncultured_bacterium	Bacteria	__Acidobacteria	__DA052	__uncultured_bacterium	-	-	1	3	FJ466133	FJ466150	GQ402785	381	201	0	0	0	0	233	89	100	8	89	91	175	84	134	134
Bacteria; __Acidobacteria; __Acidobacteriales; __Acidobacteriaceae; __uncultured; __uncultured_Acidobacteria_bacterium	Bacteria	__Acidobacteria	__Acidobacteriales	__Acidobacteriaceae	__uncultured	__uncultured_Acidobacteria_bacterium	0.67	3	HQ598971	HQ598925	AY963341	274	225	0	0	0	0	194	106	140	13	190	98	147	71	128	132
Bacteria; __Proteobacteria; __Gammaproteobacteria; __Pseudomonadales; __Moraxellaceae; __Acinetobacter; __uncultured_bacterium	Bacteria	__Proteobacteria	__Gammaproteobacteria	__Pseudomonadales	__Moraxellaceae	__Acinetobacter	1	3	FJ658610	FJ658692	FJ658598	0	0	0	0	0	0	0	294	237	0	396	0	337	0	431	0
Bacteria; __Proteobacteria; __Betaproteobacteria; __Neisseriales; __Neisseriaceae; __uncultured	Bacteria	__Proteobacteria	__Betaproteobacteria	__Neisseriales	__Neisseriaceae	__uncultured	1	3	DQ847448	HM186835	GY148031	39	0	461	100	583	379	40	10	40	0	0	11	0	4	13	13
Bacteria; __Proteobacteria; __Gammaproteobacteria; __Enterobacteriales; __Enterobacteriaceae; __Serratia; __uncultured_bacterium	Bacteria	__Proteobacteria	__Gammaproteobacteria	__Enterobacteriales	__Enterobacteriaceae	__Serratia	0.67	3	DQ814052	DQ814186	GQ416053	0	0	0	200	62	0	0	255	362	3	407	5	228	11	122	14
Bacteria; __Firmicutes; __Bacilli; __Bacillales; __Bacillaceae; __Virgibacillus	Bacteria	__Firmicutes	__Bacilli	__Bacillales	__Bacillaceae	__Virgibacillus	1	3	GU202420	GU586225	AJ316302	9	0	731	188	178	533	0	0	0	0	0	0	0	0	0	0
Bacteria; __Proteobacteria; __Betaproteobacteria; __Burkholderiales; __Burkholderiaceae; __Ralstonia	Bacteria	__Proteobacteria	__Betaproteobacteria	__Burkholderiales	__Burkholderiaceae	__Ralstonia	1	3	AY216797	AM713401	FJ593728	117	0	0	0	0	0	0	0	114	7	54	36	530	272	420	75
Bacteria; __Acidobacteria; __DA052; __uncultured_bacterium	Bacteria	__Acidobacteria	__DA052	__uncultured_bacterium	-	-	0.67	3	HQ674951	EF516026	HQ445754	208	322	0	0	0	0	164	152	147	16	129	57	120	44	135	111
Bacteria; __Proteobacteria; __Alphaproteobacteria; __Rhodospirillales; __Rhodospirillaceae; __Azospirillum; __Azospirillum_amazonense	Bacteria	__Proteobacteria	__Alphaproteobacteria	__Rhodospirillales	__Rhodospirillaceae	__Azospirillum	0.67	3	DQ660857	AB568112	AB568111	0	0	0	763	459	0	0	0	25	3	15	29	94	51	123	40
Bacteria; __Bacteroidetes; __Bacteroidia; __Bacteroidales; __Bacteroidaceae; __Bacteroides; __uncultured_organism	Bacteria	__Bacteroidetes	__Bacteroidia	__Bacteroidales	__Bacteroidaceae	__Bacteroides	0.67	3	HQ759565	AY978756	HQ759556	0	0	155	325	175	920	0	0	0	0	0	0	16	0	0	0
Bacteria; __Proteobacteria; __Alphaproteobacteria; __Sphingomonadales; __Sphingomonadaceae; __Sphingomonas	Bacteria	__Proteobacteria	__Alphaproteobacteria	__Sphingomonadales	__Sphingomonadaceae	__Sphingomonas	1	3	CABT02000142	FJ192039	EU684539	91	76	360	231	310	122	44	32	26	12	49	9	36	48	43	65
Bacteria; __Proteobacteria; __Gammaproteobacteria; __Xanthomonadales; __Sinobacteraceae; __uncultured; __uncultured_bacterium	Bacteria	__Proteobacteria	__Gammaproteobacteria	__Xanthomonadales	__Sinobacteraceae	__uncultured	1	3	GQ402636	GQ402680	AY963408	171	246	1	0	0	0	187	82	129	4	192	73	155	51	133	108
Bacteria; __Actinobacteria; __Corynebacteriales; __Mycobacteriaceae; __Mycobacterium	Bacteria	__Actinobacteria	__Corynebacteriales	__Mycobacteriaceae	__Mycobacterium	-	1	3	EU496548	FJ538898	EU718312	36	9	310	650	209	206	0	9	1	0	12	10	7	2	3	9
Bacteria; __Verrucomicrobia; __Spartobacteria; __Chthoniobacterales; __Xiphinematobacteraceae; __Candidatus_Xiphinematobacter; __uncultured_bacterium	Bacteria	__Verrucomicrobia	__Spartobacteria	__Chthoniobacterales	__Xiphinematobacteraceae	__Candidatus_Xiphinematobacter	0.67	3	GU172180	AY326523	EU335345	208	152	0	0	0	0	283	115	66	11	185	115	51	71	103	113
Bacteria; __Proteobacteria; __Gammaproteobacteria; __Pseudomonadales; __Moraxellaceae; __Alkanindiges	Bacteria	__Proteobacteria	__Gammaproteobacteria	__Pseudomonadales	__Moraxellaceae	__Alkanindiges	1	3	HQ163591	HQ218489	JN038240	0	0	1046	0	0	376	0	0	0	0	0	0	0	0	0	0
Bacteria; __Actinobacteria; __Corynebacteriales; __Corynebacteriaceae; __Corynebacterium	Bacteria	__Actinobacteria	__Corynebacteriales	__Corynebacteriaceae	__Corynebacterium	-	1	3	JQ085721	GQ118343	X81912	0	0	24	898	469	17	0	0	0	0	0	0	0	0	0	0
Bacteria; __Firmicutes; __Bacilli; __Bacillales; __Bacillaceae; __Cerasibacillus	Bacteria	__Firmicutes	__Bacilli	__Bacillales	__Bacillaceae	__Cerasibacillus	1	3	HQ418455	AM500728	AB107894	80	0	601	311	71	314	0	0	0	0	0	0	0	0	0	0
Bacteria; __Firmicutes; __Clostridia; __Clostridiales; __Clostridiaceae; __Clostridium; __uncultured_Clostridium_sp.	Bacteria	__Firmicutes	__Clostridia	__Clostridiales	__Clostridiaceae	__Clostridium	0.67	3	AY558591	AY558592	JN559615	2	0	546	408	226	182	0	0	0	0	0	0	0	4	0	0
Bacteria; __Proteobacteria; __Alphaproteobacteria; __Rhizobiales; __alphaI_cluster; __uncultured_forest_soil_bacterium	Bacteria	__Proteobacteria	__Alphaproteobacteria	__Rhizobiales	__alphaI_cluster	__uncultured_forest_soil_bacterium	0.67	3	FJ625379	AY913365	AY913367	236	134	0	0	0	0	182	72	102	12	98	121	85	51	53	137
Bacteria; __Proteobacteria; __Gammaproteobacteria; __Pseudomonadales; __Pseudomonadaceae; __Pseudomonas	Bacteria	__Proteobacteria	__Gammaproteobacteria	__Pseudomonadales	__Pseudomonadaceae	__Pseudomonas	1	3	HQ728553	AM945563	JF496264	0	0	449	235	450	139	0	0	0	0	0	0	9	0	0	0
Bacteria; __Actinobacteria; __Micrococcales; __Intrasporangiaceae; __Janibacter	Bacteria	__Actinobacteria	__Micrococcales	__Intrasporangiaceae	__Janibacter	-	0.67	3	FJ811878	HQ171909	FJ380995	110	182	149	164	131	93	75	25	67	12	87	48	1	24	38	64
Bacteria; __Acidobacteria; __DA052; __uncultured_bacterium	Bacteria	__Acidobacteria	__DA052	__uncultured_bacterium	-	-	0.67	3	AJ536864	GU127767	GU127805	145	148	0	0	0	0	82	128	90	15	135	58	120	58	118	110
Bacteria; __Proteobacteria; __Gammaproteobacteria; __Enterobacteriales; __Enterobacteriaceae; __Pantoea; __Pantoea_agglomerans	Bacteria	__Proteobacteria	__Gammaproteobacteria	__Enterobacteriales	__Enterobacteriaceae	__Pantoea	0.67	3	AF130934	FJ152717	AY395010	14	0	11	18	431	313	1	118	39	0	69	0	96	20	55	21
Bacteria; __Bacteroidetes; __Bacteroidia; __Bacteroidales; __Bacteroidaceae; __Bacteroides; __uncultured_bacterium	Bacteria	__Bacteroidetes	__Bacteroidia	__Bacteroidales	__Bacteroidaceae	__Bacteroides	1	3	EF403722	FJ363012	FJ363449	0	0	105	50	123	919	0	0	0	0	0	0	0	0	0	0
Bacteria; __Proteobacteria; __Alphaproteobacteria; __Rhizobiales; __Rhizobiaceae; __Rhizobium; __Agrobacterium	Bacteria	__Proteobacteria	__Alphaproteobacteria	__Rhizobiales	__Rhizobiaceae	__Rhizobium	1	3	EU075146	DQ310793	HQ007644	69	54	115	77	302	136	121	43	43	5	46	28	37	29	49	25
Bacteria; __Proteobacteria; __Betaproteobacteria; __Burkholderiales; __Oxalobacteraceae; __Herbaspirillum; __uncultured_bacterium	Bacteria	__Proteobacteria	__Betaproteobacteria	__Burkholderiales	__Oxalobacteraceae	__Herbaspirillum	0.67	3	JF417753	AB488313	AY914317	0	0	890	0	0	232	0	0	0	0	0	0	0	0	0	0
Bacteria; __Proteobacteria; __Gammaproteobacteria; __Xanthomonadales; __Sinobacteraceae; __uncultured; __uncultured_bacterium	Bacteria	__Proteobacteria	__Gammaproteobacteria	__Xanthomonadales	__Sinobacteraceae	__uncultured	1	3	JN023497	JN023539	AY963322	111	166	0	0	0	0	224	62	27	2	226	51	142	30	34	31
Bacteria; __Verrucomicrobia; __Spartobacteria; __Chthoniobacterales; __Xiphinematobacteraceae; __Candidatus_Xiphinematobacter; __uncultured_bacterium	Bacteria	__Verrucomicrobia	__Spartobacteria	__Chthoniobacterales	__Xiphinematobacteraceae	__Candidatus_Xiphinematobacter	1	3	HM069101	HM558291	HM558444	165	89	0	0	0	0	114	85	74	9	137	79	70	49	124	75
Bacteria; __Bacteroidetes; __Bacteroidia; __Bacteroidales; __Bacteroidaceae; __Bacteroides; __uncultured_bacterium	Bacteria	__Bacteroidetes	__Bacteroidia	__Bacteroidales	__Bacteroidaceae	__Bacteroides	0.67	3	AY981369	AY976978	AY643080	0	0	243	236	233	160	0	20	15	0	14	0	23	0	40	0
Bacteria; __Acidobacteria; __DA052; __uncultured_bacterium	Bacteria	__Acidobacteria	__DA052	__uncultured_bacterium	-	-	1	3	EU150194	GU127790	GQ402686	199	67	0	0	0	0	133	111	131	8	77	102	26	24	32	70
Bacteria; __Actinobacteria; __Corynebacteriales; __Mycobacteriaceae; __Mycobacterium; __Mycobacterium_malmoense	Bacteria	__Actinobacteria	__Corynebacteriales	__Mycobacteriaceae	__Mycobacterium	__Mycobacterium_malmoense	0.67	3	AF480595	AF367025	GQ153278	77	163	0	0	0	0	198	62	93	6	22	63	60	24	84	87
Bacteria; __Proteobacteria; __Gammaproteobacteria; __Pseudomonadales; __Pseudomonadaceae; __Pseudomonas	Bacteria	__Proteobacteria	__Gammaproteobacteria	__Pseudomonadales	__Pseudomonadaceae	__Pseudomonas	1	3	DQ279331	DQ279326	DQ279325	0	0	465	27	64	323	5	0	14	0	0	0	11	0	28	0
Bacteria; __Proteobacteria; __Gammaproteobacteria; __Pseudomonadales; __Moraxellaceae; __Enhydrobacter; __uncultured_bacterium	Bacteria	__Proteobacteria	__Gammaproteobacteria	__Pseudomonadales	__Moraxellaceae	__Enhydrobacter	0.67	3	AB176225	HQ860665	AY730714	0	10	110	237	392	76	11	0	21	8	2	3	9	17	22	7
Bacteria; __Proteobacteria; __Alphaproteobacteria; __Rhizobiales; __Hyphomicrobiaceae; __Rhodoplanes; __uncultured_bacterium	Bacteria	__Proteobacteria	__Alphaproteobacteria	__Rhizobiales	__Hyphomicrobiaceae	__Rhodoplanes	0.67	3	FJ936837	AY921875	EU133311	121	87	0	0	0	0	184	56	62	6	76	64	62	28	75	93
Bacteria; __Proteobacteria; __Gammaproteobacteria; __Aeromonadales; __Aeromonadaceae; __Aeromonas; __uncultured_bacterium	Bacteria	__Proteobacteria	__Gammaproteobacteria	__Aeromonadales	__Aeromonadaceae	__Aeromonas	0.67	3	DQ814561	DQ814660	JN226393	0	0	497	66	36	289	0	0	3	0	0	0	0	0	0	16
Bacteria; __Firmicutes; __Clostridia; __Clostridiales; __Veillonellaceae; __Veillonella; __uncultured_organism	Bacteria	__Firmicutes	__Clostridia	__Clostridiales	__Veillonellaceae	__Veillonella	0.67	3	HQ788111	HQ176306	HQ754387	12	0	0	61	5	113	4	53	243	0	137	0	173	0	96	0
Bacteria; __Verrucomicrobia; __OPB35_soil_group; __uncultured_bacterium	Bacteria	__Verrucomicrobia	__OPB35_soil_group	__uncultured_bacterium	-	-	1	3	FJ466175	FJ466147	FJ466192	59	126	0	0	0	0	107	91	116	4	85	46	65	46	98	52
Bacteria; __Acidobacteria; __Acidobacteriales; __Acidobacteriaceae; __Candidatus_Koribacter; __uncultured_bacterium	Bacteria	__Acidobacteria	__Acidobacteriales	__Acidobacteriaceae	__Candidatus_Koribacter	__uncultured_bacterium	0.67	3	AY326555	EU445214	GU172202	79	237	0	0	0	0	113	68	81	3	73	37	15	28	56	71
Bacteria; __Firmicutes; __Bacilli; __Bacillales; __Bacillaceae; __Bacillus	Bacteria	__Firmicutes	__Bacilli	__Bacillales	__Bacillaceae	__Bacillus	1	3	HQ236080	FJ214375	FJ211221	0	0	480	0	1	376	0	0	0	0	2	0	0	0	0	0
Bacteria; __Proteobacteria; __Gammaproteobacteria; __Xanthomonadales; __Sinobacteraceae; __uncultured; __uncultured_bacterium	Bacteria	__Proteobacteria	__Gammaproteobacteria	__Xanthomonadales	__Sinobacteraceae	__uncultured	0.67	3	JN023766	EF018216	DQ984542	117	105	0	0	0	0	54	73	126	14	80	9	61	42	145	32
Bacteria; __Proteobacteria; __Gammaproteobacteria; __Pseudomonadales; __Pseudomonadaceae; __Pseudomonas	Bacteria	__Proteobacteria	__Gammaproteobacteria	__Pseudomonadales	__Pseudomonadaceae	__Pseudomonas	1	3	AM403184	EU301685	FJ863108	0	0	346	93	114	253	0	0	0	4	0	0	0	2	41	0
Bacteria; __Acidobacteria; __DA052; __uncultured_bacterium	Bacteria	__Acidobacteria	__DA052	__uncultured_bacterium	-	-	1	3	GQ402640	GQ487962	GQ402587	79	98	0	0	0	0	114	18	100	10	136	53	44	35	104	58
Bacteria; __Proteobacteria; __Deltaproteobacteria; __Desulfuromonadales; __BVA18; __uncultured_delta_proteobacterium	Bacteria	__Proteobacteria	__Deltaproteobacteria	__Desulfuromonadales	__BVA18	__uncultured_delta_proteobacterium	0.67	3	EF111173	HM141848	AY921969	0	0	497	75	100	169	0	0	0	0	0	0	0	0	0	0
Bacteria; __Actinobacteria; __Frankiales; __Acidothermaceae; __Acidothermus; __uncultured_bacterium	Bacteria	__Actinobacteria	__Frankiales	__Acidothermaceae	__Acidothermus	__uncultured_bacterium	0.67	3	AY326625	AF523918	AF524001	138	165	0	0	0	0	59	82	55	3	68	59	42	30	51	73
Bacteria; __Acidobacteria; __Order_Incertae_Sedis; __Family_Incertae_Sedis; __Bryobacter; __uncultured_bacterium	Bacteria	__Acidobacteria	__Order_Incertae_Sedis	__Family_Incertae_Sedis	__Bryobacter	__uncultured_bacterium	0.67	3	FJ466205	HQ598842	GU127760	75	135	0	0	0	0	149	37	97	9	63	44	47	15	77	54
Bacteria; __Verrucomicrobia; __Spartobacteria; __Chthoniobacterales; __DA101_soil_group; __uncultured_bacterium	Bacteria	__Verrucomicrobia	__Spartobacteria	__Chthoniobacterales	__DA101_soil_group	__uncultured_bacterium	0.67	3	EF018080	EF020042	EF018484	143	137	0	0	0	0	147	32	48	17	66	13	61	31	17	69
Bacteria; __Proteobacteria; __Betaproteobacteria; __Rhodocyclales; __Rhodocyclaceae; __Dechloromonas	Bacteria	__Proteobacteria	__Betaproteobacteria	__Rhodocyclales	__Rhodocyclaceae	__Dechloromonas	0.67	3	AY622254	HQ609637	CU926785	0	0	191	204	195	134	16	0	0	0	0	8	0	0	0	24
Bacteria; __Acidobacteria; __DA052; __uncultured_bacterium	Bacteria	__Acidobacteria	__DA052	__uncultured_bacterium	-	-	0.67	3	AJ292590	AY963412	AY963422	165	146	0	0	0	0	20	52	78	6	100	29	3	34	95	41
Bacteria; __Acidobacteria; __DA052; __uncultured_bacterium	Bacteria	__Acidobacteria	__DA052	__uncultured_bacterium	-	-	1	3	DQ984566	GQ402562	FR687587	113	203	0	0	0	0	110	41	67	6	39	53	36	26	20	38
Bacteria; __Acidobacteria; __Acidobacteriales; __Acidobacteriaceae; __uncultured; __uncultured_Acidobacteria_bacterium	Bacteria	__Acidobacteria	__Acidobacteriales	__Acidobacteriaceae	__uncultured	__uncultured_Acidobacteria_bacterium	0.67	3	JN023940	HQ598908	HQ598654	116	126	0	0	0	0	85	55	62	7	45	57	44	27	50	73
Bacteria; __Proteobacteria; __Gammaproteobacteria; __Pseudomonadales; __Pseudomonadaceae; __Pseudomonas; __uncultured_bacterium	Bacteria	__Proteobacteria	__Gammaproteobacteria	__Pseudomonadales	__Pseudomonadaceae	__Pseudomonas	1	3	EF510631	FM996671	EF509464	0	0	19	27	0	59	0	110	59	0	147	0	95	7	216	0
Bacteria; __Verrucomicrobia; __Spartobacteria; __Chthoniobacterales; __DA101_soil_group; __uncultured_bacterium	Bacteria	__Verrucomicrobia	__Spartobacteria	__Chthoniobacterales	__DA101_soil_group	__uncultured_bacterium	1	3	FJ479439	FJ479369	HM459631	84	74	0	0	0	0	130	64	44	9	52	30	65	29	58	85
Bacteria; __Planctomycetes; __Planctomycetacia; __Planctomycetales; __Planctomycetaceae; __Isosphaera; __uncultured_bacterium	Bacteria	__Planctomycetes	__Planctomycetacia	__Planctomycetales	__Planctomycetaceae	__Isosphaera	1	3	DQ451486	GQ402565	JQ311819	91	151	0	0	0	0	180	78	46	8	71	17	9	13	19	31
Bacteria; __Proteobacteria; __Betaproteobacteria; __Burkholderiales; __Alcaligenaceae; __Achromobacter	Bacteria	__Proteobacteria	__Betaproteobacteria	__Burkholderiales	__Alcaligenaceae	__Achromobacter	0.67	3	GQ416595	JF262577	HM347048	0	0	0	349	152	0	0	34	16	0	31	0	48	0	53	11
Bacteria; __Proteobacteria; __Betaproteobacteria; __Neisseriales; __Neisseriaceae; __Neisseria	Bacteria	__Proteobacteria	__Betaproteobacteria	__Neisseriales	__Neisseriaceae	__Neisseria	1	3	ACDX02000032	FM873112	AEPF01000071	0	0	49	0	584	54	0	0	0	0	0	0	0	0	0	0
Bacteria; __Proteobacteria; __Alphaproteobacteria; __Rhodobacterales; __Rhodobacteraceae; __Pannonibacter; __Pannonibacter_phragmitetus	Bacteria	__Proteobacteria	__Alphaproteobacteria	__Rhodobacterales	__Rhodobacteraceae	__Pannonibacter	0.67	3	JN626199	FJ493019	AF227160	0	0	533	0	0	142	0	0	0	0	0	0	0	0	0	0
Bacteria; __Firmicutes; __Bacilli; __Bacillales; __Planococcaceae; __Lysinibacillus	Bacteria	__Firmicutes	__Bacilli	__Bacillales	__Planococcaceae	__Lysinibacillus	1	3	AAXV01000001	EU168418	DQ677000	69	29	27	139	57	115	10	64	36	6	18	0	26	0	31	41
Bacteria; __Acidobacteria; __Order_Incertae_Sedis; __Family_Incertae_Sedis; __Bryobacter; __uncultured_Acidobacteria_bacterium	Bacteria	__Acidobacteria	__Order_Incertae_Sedis	__Family_Incertae_Sedis	__Bryobacter	__uncultured_Acidobacteria_bacterium	0.67	3	HQ598791	FJ625370	HQ598870	88	198	0	0	0	0	91	31	13	8	13	62	66	30	32	33
Bacteria; __Proteobacteria; __Betaproteobacteria; __Burkholderiales; __Comamonadaceae; __Comamonas; __Comamonas_aquatica	Bacteria	__Proteobacteria	__Betaproteobacteria	__Burkholderiales	__Comamonadaceae	__Comamonas	0.67	3	EU841511	HM451426	EU841515	0	0	357	0	0	292	0	0	0	0	0	0	0	0	0	0
Bacteria; __Actinobacteria; __Corynebacteriales; __Mycobacteriaceae; __Mycobacterium	Bacteria	__Actinobacteria	__Corynebacteriales	__Mycobacteriaceae	__Mycobacterium	-	1	3	GU205284	Z46664	AY065649	54	149	0	0	0	0	70	40	54	13	60	29	20	26	48	61
Bacteria; __Actinobacteria; __Micrococcales; __Micrococcaceae; __Micrococcus	Bacteria	__Actinobacteria	__Micrococcales	__Micrococcaceae	__Micrococcus	-	1	3	EU379260	EU373385	AEGE01000639	32	3	45	107	160	66	34	14	40	7	24	7	19	5	24	17
Bacteria; __Proteobacteria; __Epsilonproteobacteria; __Campylobacterales; __Campylobacteraceae; __Campylobacter; __uncultured_Bacteroides_sp.	Bacteria	__Proteobacteria	__Epsilonproteobacteria	__Campylobacterales	__Campylobacteraceae	__Campylobacter	0.67	3	FM873986	EU644460	EU644452	0	0	0	0	0	0	0	136	34	0	201	0	37	0	184	0
Bacteria; __Acidobacteria; __Acidobacteriales; __Acidobacteriaceae; __uncultured; __uncultured_bacterium	Bacteria	__Acidobacteria	__Acidobacteriales	__Acidobacteriaceae	__uncultured	__uncultured_bacterium	0.67	3	AY963430	DQ451448	EU680451	42	80	0	0	0	0	84	50	53	0	70	39	105	9	32	27
Bacteria; __Proteobacteria; __Alphaproteobacteria; __Sphingomonadales; __Sphingomonadaceae; __Sphingomonas; __uncultured_alpha_proteobacterium	Bacteria	__Proteobacteria	__Alphaproteobacteria	__Sphingomonadales	__Sphingomonadaceae	__Sphingomonas	0.67	3	JF319168	EU133572	AM116747	80	121	56	0	0	0	51	0	35	3	24	57	0	25	18	101
Bacteria; __Proteobacteria; __Gammaproteobacteria; __Enterobacteriales; __Enterobacteriaceae; __Klebsiella	Bacteria	__Proteobacteria	__Gammaproteobacteria	__Enterobacteriales	__Enterobacteriaceae	__Klebsiella	0.67	3	GU374059	HQ204308	HQ204284	0	0	12	17	23	0	3	121	114	0	89	0	85	3	101	1
Bacteria; __Acidobacteria; __Acidobacteriales; __Acidobacteriaceae; __Granulicella; __uncultured_Acidobacteria_bacterium	Bacteria	__Acidobacteria	__Acidobacteriales	__Acidobacteriaceae	__Granulicella	__uncultured_Acidobacteria_bacterium	0.67	3	HQ598360	FJ625371	HQ598874	97	107	0	0	0	0	63	32	34	8	28	49	35	15	62	38
Bacteria; __Proteobacteria; __Gammaproteobacteria; __Alteromonadales; __Shewanellaceae; __Shewanella; __Shewanella_algae	Bacteria	__Proteobacteria	__Gammaproteobacteria	__Alteromonadales	__Shewanellaceae	__Shewanella	1	3	X81621	DQ386137	AB681980	0	0	0	0	0	0	0	129	94	0	89	0	91	0	150	10
Bacteria; __Acidobacteria; __DA052; __uncultured_bacterium	Bacteria	__Acidobacteria	__DA052	__uncultured_bacterium	-	-	1	3	HM445276	HM445442	EF019579	77	72	0	0	0	0	78	26	12	4	69	39	23	36	46	79
Bacteria; __Proteobacteria; __Alphaproteobacteria; __Caulobacterales; __Caulobacteraceae; __Brevundimonas	Bacteria	__Proteobacteria	__Alphaproteobacteria	__Caulobacterales	__Caulobacteraceae	__Brevundimonas	1	3	HM156150	GQ340101	FR682699	0	0	417	0	9	125	0	0	0	0	0	1	0	0	0	0
Bacteria; __Acidobacteria; __Acidobacteriales; __Acidobacteriaceae; __Granulicella; __uncultured_bacterium	Bacteria	__Acidobacteria	__Acidobacteriales	__Acidobacteriaceae	__Granulicella	__uncultured_bacterium	0.67	3	FJ624921	FJ625309	AM887758	35	87	0	0	0	0	128	42	28	6	23	74	17	29	21	61
Bacteria; __Acidobacteria; __Candidatus_Solibacter; __uncultured_bacterium	Bacteria	__Acidobacteria	__Candidatus_Solibacter	__uncultured_bacterium	-	-	0.67	3	EF516689	JN023830	HQ598959	101	82	0	0	0	0	75	37	39	3	17	40	42	13	34	55
Bacteria; __Cyanobacteria; __ML635J-21; __uncultured_bacterium	Bacteria	__Cyanobacteria	__ML635J-21	__uncultured_bacterium	-	-	1	3	AJ583204	AJ583205	AB487357	51	0	0	0	0	0	0	0	62	0	12	11	177	56	138	28
Bacteria; __Proteobacteria; __Alphaproteobacteria; __Rhizobiales; __Hyphomicrobiaceae; __Pedomicrobium; __uncultured_bacterium	Bacteria	__Proteobacteria	__Alphaproteobacteria	__Rhizobiales	__Hyphomicrobiaceae	__Pedomicrobium	0.67	3	HM996873	HM445138	FJ479133	48	58	0	0	0	0	72	44	69	2	32	47	59	29	9	65
Bacteria; __Proteobacteria; __Gammaproteobacteria; __Xanthomonadales; __Sinobacteraceae; __uncultured; __uncultured_bacterium	Bacteria	__Proteobacteria	__Gammaproteobacteria	__Xanthomonadales	__Sinobacteraceae	__uncultured	0.67	3	FJ466209	HM445107	EF020064	42	139	0	0	0	0	36	0	69	10	67	45	40	16	34	35
Bacteria; __Acidobacteria; __Order_Incertae_Sedis; __Family_Incertae_Sedis	Bacteria	__Acidobacteria	__Order_Incertae_Sedis	__Family_Incertae_Sedis	-	-	0.67	3	HQ598956	HQ598196	EF019068	80	51	0	0	0	0	85	42	52	1	59	27	57	18	30	28
Bacteria; __Chloroflexi; __JG37-AG-4; __uncultured_bacterium	Bacteria	__Chloroflexi	__JG37-AG-4	__uncultured_bacterium	-	-	0.67	3	EF018065	AY913277	EF018497	10	46	0	0	0	0	6	132	120	0	47	5	58	0	85	21
Bacteria; __Bacteroidetes; __Sphingobacteriia; __Sphingobacteriales; __Chitinophagaceae; __uncultured; __uncultured_bacterium	Bacteria	__Bacteroidetes	__Sphingobacteriia	__Sphingobacteriales	__Chitinophagaceae	__uncultured	0.67	3	FJ466261	EF019549	FJ625351	108	82	0	0	0	0	56	40	0	25	13	45	12	30	64	53
Bacteria; __Proteobacteria; __Gammaproteobacteria; __Alteromonadales; __Shewanellaceae; __Shewanella; __uncultured_bacterium	Bacteria	__Proteobacteria	__Gammaproteobacteria	__Alteromonadales	__Shewanellaceae	__Shewanella	0.67	3	HM779320	JF681418	FJ589031	0	0	266	14	0	244	0	0	0	0	0	0	0	0	0	0
Bacteria; __Actinobacteria; __Micrococcales; __Microbacteriaceae; __Frigoribacterium	Bacteria	__Actinobacteria	__Micrococcales	__Microbacteriaceae	__Frigoribacterium	-	1	3	HQ728084	EU584512	FM873007	0	0	0	18	357	54	42	7	1	0	0	1	10	0	24	0
Bacteria; __Acidobacteria; __Acidobacteriales; __Acidobacteriaceae; __uncultured; __uncultured_bacterium	Bacteria	__Acidobacteria	__Acidobacteriales	__Acidobacteriaceae	__uncultured	__uncultured_bacterium	0.67	3	GQ402752	AY850304	FJ466417	100	112	0	0	0	0	70	21	34	2	37	24	28	19	34	24
Bacteria; __Firmicutes; __Bacilli; __Bacillales; __Planococcaceae; __Lysinibacillus	Bacteria	__Firmicutes	__Bacilli	__Bacillales	__Planococcaceae	__Lysinibacillus	1	3	AY167818	AB637242	AB360820	2	0	53	140	257	18	0	0	0	5	0	0	6	0	0	0
Bacteria; __Proteobacteria; __Epsilonproteobacteria; __Campylobacterales; __Campylobacteraceae; __Arcobacter	Bacteria	__Proteobacteria	__Epsilonproteobacteria	__Campylobacterales	__Campylobacteraceae	__Arcobacter	1	3	GU179703	FR717552	JN223425	0	14	57	149	105	94	24	11	0	3	0	0	9	0	13	0
Bacteria; __Proteobacteria; __Alphaproteobacteria; __Rhizobiales; __Family_Incertae_Sedis; __Rhizomicrobium	Bacteria	__Proteobacteria	__Alphaproteobacteria	__Rhizobiales	__Family_Incertae_Sedis	__Rhizomicrobium	1	3	EF019618	GU731324	EF516459	59	61	0	0	0	0	127	41	19	7	32	3	15	8	55	51
Bacteria; __Proteobacteria; __Gammaproteobacteria; __Xanthomonadales; __Xanthomonadaceae; __Dokdonella; __uncultured_bacterium	Bacteria	__Proteobacteria	__Gammaproteobacteria	__Xanthomonadales	__Xanthomonadaceae	__Dokdonella	1	3	HQ158650	HQ158637	FJ660509	0	0	85	201	105	72	0	0	0	0	3	0	0	0	11	0
Bacteria; __Firmicutes; __Bacilli; __Lactobacillales; __Carnobacteriaceae; __Trichococcus	Bacteria	__Firmicutes	__Bacilli	__Lactobacillales	__Carnobacteriaceae	__Trichococcus	1	3	EU234157	GU356049	AJ306611	0	0	85	204	45	122	0	0	0	0	7	0	9	0	0	0
Bacteria; __Bacteroidetes; __Bacteroidia; __Bacteroidales; __Bacteroidaceae; __Bacteroides; __uncultured_bacterium	Bacteria	__Bacteroidetes	__Bacteroidia	__Bacteroidales	__Bacteroidaceae	__Bacteroides	1	3	AY983507	DQ456443	DQ456397	0	0	92	0	25	354	0	0	0	0	0	0	0	0	0	0
Bacteria; __Proteobacteria; __Gammaproteobacteria; __Xanthomonadales; __Sinobacteraceae; __uncultured; __uncultured_bacterium	Bacteria	__Proteobacteria	__Gammaproteobacteria	__Xanthomonadales	__Sinobacteraceae	__uncultured	0.67	3	DQ450789	FJ625378	GU454882	93	79	0	0	0	0	142	6	20	1	50	7	30	5	29	4
Bacteria; __Firmicutes; __Bacilli; __Bacillales; __Family_XI_Incertae_Sedis; __Gemella; __uncultured_bacterium	Bacteria	__Firmicutes	__Bacilli	__Bacillales	__Family_XI_Incertae_Sedis	__Gemella	1	3	EF509648	EF509672	EF509654	0	0	21	13	119	0	16	68	24	0	87	0	34	0	80	0
Bacteria; __Acidobacteria; __DA052; __uncultured_bacterium	Bacteria	__Acidobacteria	__DA052	__uncultured_bacterium	-	-	1	3	EU680446	FJ466255	FJ466154	73	39	0	0	0	0	42	50	64	9	56	4	34	18	45	20
Bacteria; __Firmicutes; __Bacilli; __Bacillales; __Bacillaceae; __Oceanobacillus	Bacteria	__Firmicutes	__Bacilli	__Bacillales	__Bacillaceae	__Oceanobacillus	1	3	AB116132	DM463636	FR667183	1	0	136	80	83	147	0	0	0	0	0	0	0	3	0	0
Bacteria; __Bacteroidetes; __Sphingobacteriia; __Sphingobacteriales; __Chitinophagaceae; __Chitinophaga; __uncultured_bacterium	Bacteria	__Bacteroidetes	__Sphingobacteriia	__Sphingobacteriales	__Chitinophagaceae	__Chitinophaga	0.67	3	FJ466330	GQ264237	GQ264228	78	32	0	0	0	0	49	35	43	0	44	24	73	2	55	4
Bacteria; __Proteobacteria; __Gammaproteobacteria; __Xanthomonadales; __Sinobacteraceae; __uncultured; __uncultured_bacterium	Bacteria	__Proteobacteria	__Gammaproteobacteria	__Xanthomonadales	__Sinobacteraceae	__uncultured	1	3	JN023625	JN023476	JN023914	59	27	0	0	0	0	107	52	12	3	68	25	38	11	16	20
Bacteria; __Acidobacteria; __Candidatus_Solibacter; __uncultured_bacterium	Bacteria	__Acidobacteria	__Candidatus_Solibacter	__uncultured_bacterium	-	-	0.67	3	AY963452	EU192982	AJ617858	56	49	0	0	0	0	45	53	20	0	65	8	49	14	47	25
Bacteria; __Bacteroidetes; __Flavobacteria; __Flavobacteriales; __Flavobacteriaceae; __Flavobacterium; __uncultured_bacterium	Bacteria	__Bacteroidetes	__Flavobacteria	__Flavobacteriales	__Flavobacteriaceae	__Flavobacterium	0.67	3	HE574361	EU801889	FN668116	0	0	0	178	152	83	0	0	0	0	0	0	15	0	0	0
Bacteria; __Actinobacteria; __Frankiales; __Acidothermaceae; __Acidothermus	Bacteria	__Actinobacteria	__Frankiales	__Acidothermaceae	__Acidothermus	-	1	3	EF018492	EU861937	AF524001	65	110	0	0	0	0	62	17	23	0	45	19	22	12	29	24
Bacteria; __Proteobacteria; __Alphaproteobacteria; __Rhizobiales; __Xanthobacteraceae; __uncultured	Bacteria	__Proteobacteria	__Alphaproteobacteria	__Rhizobiales	__Xanthobacteraceae	__uncultured	0.67	3	EU680449	EU335448	GQ402666	97	46	0	0	0	0	63	15	31	1	30	41	16	16	24	47
Bacteria; __Chloroflexi; __JG37-AG-4; __uncultured_bacterium	Bacteria	__Chloroflexi	__JG37-AG-4	__uncultured_bacterium	-	-	1	3	EF516345	EF516181	EF515880	3	17	0	0	0	0	15	101	91	0	92	0	73	0	34	0
Bacteria; __Firmicutes; __Clostridia; __Clostridiales; __Ruminococcaceae; __Ruminococcus; __uncultured_bacterium	Bacteria	__Firmicutes	__Clostridia	__Clostridiales	__Ruminococcaceae	__Ruminococcus	1	3	FJ880053	FJ671379	DQ801085	0	0	18	45	115	245	0	0	0	0	0	0	0	0	0	0
Bacteria; __Proteobacteria; __Gammaproteobacteria; __Xanthomonadales; __Sinobacteraceae; __uncultured	Bacteria	__Proteobacteria	__Gammaproteobacteria	__Xanthomonadales	__Sinobacteraceae	__uncultured	1	3	AF498689	AB672142	EU193057	94	66	0	0	0	0	55	8	9	1	25	43	8	14	59	40
Bacteria; __Proteobacteria; __Alphaproteobacteria; __Rhodobacterales; __Rhodobacteraceae; __Paracoccus; __Paracoccus_yeei	Bacteria	__Proteobacteria	__Alphaproteobacteria	__Rhodobacterales	__Rhodobacteraceae	__Paracoccus	0.67	3	AY014173	GQ156921	AY014172	0	12	44	253	7	11	33	4	9	0	23	0	14	5	0	0
Bacteria; __Proteobacteria; __Alphaproteobacteria; __Rhizobiales; __Rhodobiaceae; __Rhodobium; __uncultured_bacterium	Bacteria	__Proteobacteria	__Alphaproteobacteria	__Rhizobiales	__Rhodobiaceae	__Rhodobium	0.67	3	EU335148	GQ262936	JN002777	93	84	0	0	0	0	106	3	14	4	9	40	6	12	12	27
Bacteria; __Proteobacteria; __Gammaproteobacteria; __Pasteurellales; __Pasteurellaceae; __Haemophilus; __uncultured_organism	Bacteria	__Proteobacteria	__Gammaproteobacteria	__Pasteurellales	__Pasteurellaceae	__Haemophilus	1	3	HQ789043	HQ789061	HQ757603	0	0	10	60	131	152	0	0	9	0	7	3	26	0	2	0
Bacteria; __Proteobacteria; __Gammaproteobacteria; __Xanthomonadales; __Sinobacteraceae; __uncultured; __uncultured_bacterium	Bacteria	__Proteobacteria	__Gammaproteobacteria	__Xanthomonadales	__Sinobacteraceae	__uncultured	1	3	GU127724	JN023272	GQ402692	45	22	0	0	0	0	33	32	0	1	44	26	78	7	67	29
Bacteria; __Bacteroidetes; __Bacteroidia; __Bacteroidales; __Porphyromonadaceae; __Porphyromonas	Bacteria	__Bacteroidetes	__Bacteroidia	__Bacteroidales	__Porphyromonadaceae	__Porphyromonas	1	3	GQ422746	ACLR01000152	HQ760145	0	0	0	0	0	0	0	85	74	0	63	0	90	0	67	0
Bacteria; __Proteobacteria; __Gammaproteobacteria; __Xanthomonadales; __Xanthomonadaceae; __Thermomonas; __uncultured_bacterium	Bacteria	__Proteobacteria	__Gammaproteobacteria	__Xanthomonadales	__Xanthomonadaceae	__Thermomonas	1	3	CU927224	EU834762	DQ856515	0	0	29	198	42	91	0	0	0	0	0	0	0	0	0	0
Bacteria; __Bacteroidetes; __Sphingobacteriia; __Sphingobacteriales; __Chitinophagaceae; __uncultured; __uncultured_bacterium	Bacteria	__Bacteroidetes	__Sphingobacteriia	__Sphingobacteriales	__Chitinophagaceae	__uncultured	0.67	3	EU104292	JN391556	AF314428	0	0	43	120	48	124	22	0	0	0	0	0	0	0	0	0
Bacteria; __Actinobacteria; __Acidimicrobiia; __Acidimicrobiales; __Acidimicrobiaceae; __CL500-29_marine_group; __uncultured_actinobacterium	Bacteria	__Actinobacteria	__Acidimicrobiia	__Acidimicrobiales	__Acidimicrobiaceae	__CL500-29_marine_group	0.67	3	EF019527	FJ946621	EF632906	91	76	18	0	5	7	77	0	0	6	0	37	0	16	6	13
Bacteria; __Nitrospirae; __Nitrospira; __Nitrospirales; __Nitrospiraceae; __Nitrospira; __uncultured_bacterium	Bacteria	__Nitrospirae	__Nitrospira	__Nitrospirales	__Nitrospiraceae	__Nitrospira	1	3	HM773459	FJ660512	FJ660510	0	0	54	88	101	103	0	0	3	0	0	0	0	0	0	0
Bacteria; __Firmicutes; __Bacilli; __Lactobacillales; __Carnobacteriaceae; __Alloiococcus; __Alloiococcus_otitis	Bacteria	__Firmicutes	__Bacilli	__Lactobacillales	__Carnobacteriaceae	__Alloiococcus	1	3	AY957475	X59765	AB680896	0	0	0	41	115	0	0	23	26	0	107	0	2	0	34	0
Bacteria; __Acidobacteria; __DA023; __uncultured_bacterium	Bacteria	__Acidobacteria	__DA023	__uncultured_bacterium	-	-	0.67	3	FM877542	FJ004699	EU150247	53	28	0	0	0	0	67	28	22	5	33	11	14	2	27	44
Bacteria; __Firmicutes; __Bacilli; __Bacillales; __Bacillaceae; __Virgibacillus	Bacteria	__Firmicutes	__Bacilli	__Bacillales	__Bacillaceae	__Virgibacillus	1	3	DQ643161	EU371575	GU586225	3	0	17	61	44	208	0	0	0	0	0	0	0	0	0	0
Bacteria; __Proteobacteria; __Betaproteobacteria; __Rhodocyclales; __Rhodocyclaceae; __Propionivibrio; __uncultured_bacterium	Bacteria	__Proteobacteria	__Betaproteobacteria	__Rhodocyclales	__Rhodocyclaceae	__Propionivibrio	1	3	EU104211	JN391565	EF565152	0	0	29	238	60	6	0	0	0	0	0	0	0	0	0	0
Bacteria; __Proteobacteria; __Alphaproteobacteria; __Rhizobiales; __MNG7; __uncultured_bacterium	Bacteria	__Proteobacteria	__Alphaproteobacteria	__Rhizobiales	__MNG7	__uncultured_bacterium	1	3	GQ500777	HQ863987	GQ397020	82	35	0	0	0	6	58	3	10	2	14	51	0	14	0	57
Bacteria; __Proteobacteria; __Betaproteobacteria; __Burkholderiales; __Burkholderiaceae; __Burkholderia	Bacteria	__Proteobacteria	__Betaproteobacteria	__Burkholderiales	__Burkholderiaceae	__Burkholderia	1	3	FJ685990	AB366362	AB578862	19	54	0	0	0	0	65	21	20	3	61	22	50	2	9	2
Bacteria; __Proteobacteria; __Alphaproteobacteria; __Rhizobiales; __Hyphomicrobiaceae; __Rhodoplanes; __uncultured_bacterium	Bacteria	__Proteobacteria	__Alphaproteobacteria	__Rhizobiales	__Hyphomicrobiaceae	__Rhodoplanes	1	3	EF516342	EF516021	EU499696	75	64	0	0	32	0	71	2	9	2	0	6	0	0	14	47
Bacteria; __Actinobacteria; __Frankiales; __Acidothermaceae; __Acidothermus; __uncultured_bacterium	Bacteria	__Actinobacteria	__Frankiales	__Acidothermaceae	__Acidothermus	__uncultured_bacterium	0.67	3	GQ264480	DQ303278	EU038015	16	122	0	0	0	0	76	17	7	0	34	8	7	11	18	3
Bacteria; __Acidobacteria; __DA052; __uncultured_bacterium	Bacteria	__Acidobacteria	__DA052	__uncultured_bacterium	-	-	1	3	EF019056	EF019113	EF018829	130	14	0	0	0	0	56	6	0	5	18	6	40	21	18	4
Bacteria; __Cyanobacteria; __SubsectionIII; __FamilyI; __Leptolyngbya; __uncultured_cyanobacterium	Bacteria	__Cyanobacteria	__SubsectionIII	__FamilyI	__Leptolyngbya	__uncultured_cyanobacterium	1	3	HQ189046	HQ189044	GQ324968	86	42	0	0	0	0	122	0	0	10	0	25	0	5	0	27
Bacteria; __Proteobacteria; __Alphaproteobacteria; __Caulobacterales; __Caulobacteraceae; __Phenylobacterium	Bacteria	__Proteobacteria	__Alphaproteobacteria	__Caulobacterales	__Caulobacteraceae	__Phenylobacterium	1	3	JN367066	FJ605405	HQ218626	0	0	238	0	0	73	0	0	0	0	0	0	0	0	0	0
Bacteria; __Proteobacteria; __Alphaproteobacteria; __Rhizobiales; __Family_Incertae_Sedis; __Rhizomicrobium	Bacteria	__Proteobacteria	__Alphaproteobacteria	__Rhizobiales	__Family_Incertae_Sedis	__Rhizomicrobium	1	3	GU731347	JN590620	GU731327	42	40	7	0	12	0	38	6	21	1	42	21	32	5	40	3
Bacteria; __Proteobacteria; __Alphaproteobacteria; __Rhodobacterales; __Rhodobacteraceae; __Rhodobacter; __Catellibacterium	Bacteria	__Proteobacteria	__Alphaproteobacteria	__Rhodobacterales	__Rhodobacteraceae	__Rhodobacter	0.67	3	HQ218630	JQ236834	AM399030	0	0	241	0	0	67	0	0	0	0	0	0	0	0	0	0
Bacteria; __Firmicutes; __Bacilli; __Lactobacillales; __Carnobacteriaceae; __Granulicatella; __uncultured_bacterium	Bacteria	__Firmicutes	__Bacilli	__Lactobacillales	__Carnobacteriaceae	__Granulicatella	0.67	3	GQ158326	GQ158325	HQ788189	0	0	16	0	0	10	0	27	65	0	86	9	22	0	70	0
Bacteria; __Planctomycetes; __Phycisphaerae; __WD2101_soil_group; __uncultured_bacterium	Bacteria	__Planctomycetes	__Phycisphaerae	__WD2101_soil_group	__uncultured_bacterium	-	0.67	3	GU127746	AY963300	EF032768	26	105	0	0	0	0	29	27	21	2	28	4	25	9	20	9
Bacteria; __Acidobacteria; __DA052	Bacteria	__Acidobacteria	__DA052	-	-	-	1	3	JF429029	AM934751	AY913374	61	13	0	0	0	0	47	29	27	4	22	8	28	23	19	23
Bacteria; __Acidobacteria; __32-21; __uncultured_bacterium	Bacteria	__Acidobacteria	__32-21	__uncultured_bacterium	-	-	1	3	FR687455	HQ445680	DQ451485	16	98	0	0	0	0	42	31	8	1	30	3	25	4	22	22
Bacteria; __Proteobacteria; __Alphaproteobacteria; __Rhizobiales; __Beijerinckiaceae; __Methylovirgula; __uncultured_bacterium	Bacteria	__Proteobacteria	__Alphaproteobacteria	__Rhizobiales	__Beijerinckiaceae	__Methylovirgula	0.67	3	FJ466324	AY080913	FM252035	34	0	0	0	0	0	32	3	15	2	36	28	60	30	34	19
Bacteria; __Actinobacteria; __Acidimicrobiia; __Acidimicrobiales; __TM214	Bacteria	__Actinobacteria	__Acidimicrobiia	__Acidimicrobiales	__TM214	-	1	3	X92701	EU370318	HQ730644	53	103	0	0	0	0	33	10	12	4	13	16	0	5	6	36
Bacteria; __Actinobacteria; __Acidimicrobiia; __Acidimicrobiales; __TM214; __uncultured_bacterium	Bacteria	__Actinobacteria	__Acidimicrobiia	__Acidimicrobiales	__TM214	__uncultured_bacterium	0.67	3	FJ466286	AY913489	AB262722	44	55	0	0	0	0	39	24	5	3	19	10	22	9	24	37
Bacteria; __Actinobacteria; __Micrococcales; __Intrasporangiaceae; __Oryzihumus; __uncultured_bacterium	Bacteria	__Actinobacteria	__Micrococcales	__Intrasporangiaceae	__Oryzihumus	__uncultured_bacterium	1	3	GQ397075	FR667272	GQ396976	83	62	0	0	0	0	36	0	20	5	22	14	12	8	15	13
Bacteria; __Acidobacteria; __DA052; __uncultured_bacterium	Bacteria	__Acidobacteria	__DA052	__uncultured_bacterium	-	-	1	3	JF833523	EF516145	JF833557	21	34	0	0	0	0	38	33	24	0	36	9	38	4	42	11
Bacteria; __Bacteroidetes; __Bacteroidia; __Bacteroidales; __Rikenellaceae; __Alistipes; __uncultured_bacterium	Bacteria	__Bacteroidetes	__Bacteroidia	__Bacteroidales	__Rikenellaceae	__Alistipes	1	3	GQ898835	GQ898744	EU766395	0	0	108	0	30	148	0	0	0	0	0	0	0	0	0	0
Bacteria; __Cyanobacteria; __SubsectionIV; __FamilyI; __Nostoc; __uncultured_cyanobacterium	Bacteria	__Cyanobacteria	__SubsectionIV	__FamilyI	__Nostoc	__uncultured_cyanobacterium	1	3	HQ189061	HQ189060	FN811239	55	34	0	0	0	0	70	3	23	5	4	36	0	2	4	50
Bacteria; __Proteobacteria; __Gammaproteobacteria; __Xanthomonadales; __Sinobacteraceae; __uncultured; __uncultured_bacterium	Bacteria	__Proteobacteria	__Gammaproteobacteria	__Xanthomonadales	__Sinobacteraceae	__uncultured	0.67	3	JN023212	JF920316	AY395360	19	19	0	0	0	0	91	0	42	0	38	18	12	4	22	21
Bacteria; __Firmicutes; __Bacilli; __Bacillales; __Bacillaceae; __Bacillus	Bacteria	__Firmicutes	__Bacilli	__Bacillales	__Bacillaceae	__Bacillus	1	3	AB533795	DQ416779	AJ491843	0	0	192	0	3	90	0	0	0	0	0	0	0	0	0	0
Bacteria; __Proteobacteria; __Alphaproteobacteria; __Sphingomonadales; __GOBB3-C201; __uncultured_bacterium	Bacteria	__Proteobacteria	__Alphaproteobacteria	__Sphingomonadales	__GOBB3-C201	__uncultured_bacterium	0.67	3	EU131001	GQ396969	GQ396946	22	109	89	16	0	25	0	0	0	4	0	8	5	0	1	6
Bacteria; __Actinobacteria; __Frankiales; __Cryptosporangiaceae; __Fodinicola; __uncultured_bacterium	Bacteria	__Actinobacteria	__Frankiales	__Cryptosporangiaceae	__Fodinicola	__uncultured_bacterium	1	3	CR933228	CU925608	AF513101	0	0	75	45	45	113	0	0	0	0	0	0	0	0	0	0
Bacteria; __Bacteroidetes; __Bacteroidia; __Bacteroidales; __Porphyromonadaceae; __Paludibacter; __uncultured_bacterium	Bacteria	__Bacteroidetes	__Bacteroidia	__Bacteroidales	__Porphyromonadaceae	__Paludibacter	1	3	AJ488070	CU926334	CU926619	0	0	156	36	18	53	0	0	0	0	0	14	0	0	0	0
Bacteria; __Firmicutes; __Clostridia; __Clostridiales; __Ruminococcaceae; __Faecalibacterium; __uncultured_bacterium	Bacteria	__Firmicutes	__Clostridia	__Clostridiales	__Ruminococcaceae	__Faecalibacterium	1	3	AY974880	AY974822	DQ809045	0	0	0	5	64	198	4	0	0	0	0	0	0	4	0	0
Bacteria; __Nitrospirae; __Nitrospira; __Nitrospirales; __Nitrospiraceae; __Nitrospira; __uncultured_bacterium	Bacteria	__Nitrospirae	__Nitrospira	__Nitrospirales	__Nitrospiraceae	__Nitrospira	0.67	3	AB630527	JF815500	AM991227	49	32	0	0	0	0	29	22	1	6	9	28	21	4	7	66
Bacteria; __Bacteroidetes; __Sphingobacteriia; __Sphingobacteriales; __Chitinophagaceae; __Chitinophaga; __uncultured_bacterium	Bacteria	__Bacteroidetes	__Sphingobacteriia	__Sphingobacteriales	__Chitinophagaceae	__Chitinophaga	0.67	3	GQ264237	GQ264228	GQ264476	29	67	0	0	0	0	0	36	38	0	0	30	11	4	31	27
Bacteria; __Candidate_division_TM7; __uncultured_bacterium	Bacteria	__Candidate_division_TM7	__uncultured_bacterium	-	-	-	1	3	HQ697702	JQ088450	AB637343	0	0	27	244	0	0	0	0	0	0	0	0	0	0	0	0
Bacteria; __Proteobacteria; __Gammaproteobacteria; __Xanthomonadales; __Sinobacteraceae; __uncultured; __uncultured_proteobacterium	Bacteria	__Proteobacteria	__Gammaproteobacteria	__Xanthomonadales	__Sinobacteraceae	__uncultured	0.67	3	EF018072	AY963329	EF019747	21	56	0	0	0	0	97	5	10	0	20	31	19	7	0	4
Bacteria; __Firmicutes; __Clostridia; __Clostridiales; __Lachnospiraceae; __Roseburia; __uncultured_bacterium	Bacteria	__Firmicutes	__Clostridia	__Clostridiales	__Lachnospiraceae	__Roseburia	0.67	3	EU764581	HQ790944	FJ504108	0	0	20	0	3	246	0	0	0	0	0	0	0	0	0	0
Bacteria; __Actinobacteria; __Bifidobacteriales; __Bifidobacteriaceae; __Bifidobacterium; __Bifidobacterium_longum_subsp._longum	Bacteria	__Actinobacteria	__Bifidobacteriales	__Bifidobacteriaceae	__Bifidobacterium	__Bifidobacterium_longum_subsp._longum	0.67	3	GQ898575	M58739	GU361823	0	0	118	16	49	81	0	0	0	0	0	0	0	0	0	0
Bacteria; __Proteobacteria; __Gammaproteobacteria; __Xanthomonadales; __Sinobacteraceae; __uncultured	Bacteria	__Proteobacteria	__Gammaproteobacteria	__Xanthomonadales	__Sinobacteraceae	__uncultured	1	3	DQ659217	AY234531	AB198589	33	17	0	0	0	0	18	75	14	0	9	11	27	29	3	28
Bacteria; __Verrucomicrobia; __Spartobacteria; __Chthoniobacterales; __DA101_soil_group; __uncultured_Verrucomicrobia_bacterium	Bacteria	__Verrucomicrobia	__Spartobacteria	__Chthoniobacterales	__DA101_soil_group	__uncultured_Verrucomicrobia_bacterium	0.67	3	JF833790	JF833755	EF018328	24	52	0	0	0	0	46	14	19	1	22	41	1	6	2	35
Bacteria; __Acidobacteria; __Acidobacteriales; __Acidobacteriaceae; __uncultured; __uncultured_bacterium	Bacteria	__Acidobacteria	__Acidobacteriales	__Acidobacteriaceae	__uncultured	__uncultured_bacterium	1	3	JN023901	JN023134	GQ339162	32	33	0	0	0	0	13	32	36	4	13	12	25	19	23	19
Bacteria; __Proteobacteria; __Betaproteobacteria; __Burkholderiales; __Oxalobacteraceae; __Undibacterium; __uncultured_bacterium	Bacteria	__Proteobacteria	__Betaproteobacteria	__Burkholderiales	__Oxalobacteraceae	__Undibacterium	0.67	3	GQ388853	GQ388843	AY345556	0	30	108	22	51	15	21	2	0	0	0	0	6	0	1	0
Bacteria; __Proteobacteria; __Alphaproteobacteria; __Rhodospirillales; __DA111; __uncultured_bacterium	Bacteria	__Proteobacteria	__Alphaproteobacteria	__Rhodospirillales	__DA111	__uncultured_bacterium	1	3	EF516055	JN023301	JN024031	35	33	0	0	0	0	44	26	20	0	8	11	16	10	21	32
Bacteria; __Actinobacteria; __Micrococcales; __Micrococcaceae; __Rothia; __uncultured_bacterium	Bacteria	__Actinobacteria	__Micrococcales	__Micrococcaceae	__Rothia	__uncultured_bacterium	1	3	FJ503648	GQ159454	EU540197	0	0	0	9	6	0	0	74	50	0	54	0	36	0	25	0
Bacteria; __Proteobacteria; __Deltaproteobacteria; __Myxococcales; __Sorangiineae; __Polyangiaceae; __Sorangium; __uncultured_bacterium	Bacteria	__Proteobacteria	__Deltaproteobacteria	__Myxococcales	__Sorangiineae	__Polyangiaceae	0.67	3	FJ466202	FJ466153	EF018443	59	69	0	0	0	0	29	24	0	1	20	4	8	8	15	17
Bacteria; __Acidobacteria; __Acidobacteriales; __Acidobacteriaceae; __uncultured; __uncultured_bacterium	Bacteria	__Acidobacteria	__Acidobacteriales	__Acidobacteriaceae	__uncultured	__uncultured_bacterium	0.67	3	JN023843	HQ598169	EF516260	40	26	0	0	0	0	33	13	18	1	18	1	29	17	33	24
Bacteria; __Acidobacteria; __Order_Incertae_Sedis; __Family_Incertae_Sedis; __Bryobacter; __uncultured_Acidobacteria_bacterium	Bacteria	__Acidobacteria	__Order_Incertae_Sedis	__Family_Incertae_Sedis	__Bryobacter	__uncultured_Acidobacteria_bacterium	0.67	3	HQ597373	EU150239	HQ598408	43	30	0	0	0	0	51	9	4	1	21	13	9	17	25	29
Bacteria; __Acidobacteria; __Candidatus_Solibacter; __uncultured_Acidobacteria_bacterium	Bacteria	__Acidobacteria	__Candidatus_Solibacter	__uncultured_Acidobacteria_bacterium	-	-	0.67	3	HQ599080	HQ598156	FJ624930	87	43	0	0	0	0	35	10	13	1	17	8	12	2	10	11
Bacteria; __Actinobacteria; __Micrococcales; __Microbacteriaceae; __Frigoribacterium; __Antarctic	Bacteria	__Actinobacteria	__Micrococcales	__Microbacteriaceae	__Frigoribacterium	__Antarctic	0.67	3	HQ595223	EU636019	EU636014	0	0	0	0	0	0	0	42	35	0	91	0	32	0	47	0
Bacteria; __Chloroflexi; __JG37-AG-4; __uncultured_bacterium	Bacteria	__Chloroflexi	__JG37-AG-4	__uncultured_bacterium	-	-	1	3	EF018553	EF019418	EF019965	0	3	0	0	0	0	42	53	58	0	12	9	10	6	53	1
Bacteria; __Verrucomicrobia; __Spartobacteria; __Chthoniobacterales; __Xiphinematobacteraceae; __Candidatus_Xiphinematobacter; __uncultured_bacterium	Bacteria	__Verrucomicrobia	__Spartobacteria	__Chthoniobacterales	__Xiphinematobacteraceae	__Candidatus_Xiphinematobacter	0.67	3	JF428974	GU172180	JF833598	33	29	0	0	0	0	56	0	8	5	15	11	16	13	17	43
Bacteria; __Planctomycetes; __Planctomycetacia; __Planctomycetales; __Planctomycetaceae; __Planctomyces; __uncultured_bacterium	Bacteria	__Planctomycetes	__Planctomycetacia	__Planctomycetales	__Planctomycetaceae	__Planctomyces	0.67	3	HQ674918	AY963398	AY963389	30	8	0	0	0	0	54	23	12	1	40	13	20	1	13	30
Bacteria; __Acidobacteria; __Candidatus_Solibacter; __uncultured_bacterium	Bacteria	__Acidobacteria	__Candidatus_Solibacter	__uncultured_bacterium	-	-	0.67	3	AY963381	HQ598611	DQ451498	12	20	0	0	0	0	37	24	16	1	30	5	37	9	27	26
Bacteria; __Proteobacteria; __Alphaproteobacteria; __Rhizobiales; __Aurantimonadaceae; __uncultured; __uncultured_bacterium	Bacteria	__Proteobacteria	__Alphaproteobacteria	__Rhizobiales	__Aurantimonadaceae	__uncultured	0.67	3	FN421831	DQ339602	FN421799	0	18	146	0	13	64	0	0	0	1	0	0	0	0	0	0
Bacteria; __Proteobacteria; __Alphaproteobacteria; __Rhizobiales; __Family_Incertae_Sedis; __Rhizomicrobium	Bacteria	__Proteobacteria	__Alphaproteobacteria	__Rhizobiales	__Family_Incertae_Sedis	__Rhizomicrobium	1	3	FM201060	EF019620	DQ648975	12	39	0	0	0	0	51	27	29	2	7	10	22	6	30	7
Bacteria; __Acidobacteria; __Acidobacteriales; __Acidobacteriaceae; __Acidobacterium; __uncultured_Acidobacteria_bacterium	Bacteria	__Acidobacteria	__Acidobacteriales	__Acidobacteriaceae	__Acidobacterium	__uncultured_Acidobacteria_bacterium	0.67	3	FJ625317	HQ598788	HQ599020	17	19	0	0	0	0	92	19	11	6	3	22	15	12	11	13
Bacteria; __Proteobacteria; __Betaproteobacteria; __Burkholderiales; __Comamonadaceae; __Alicycliphilus	Bacteria	__Proteobacteria	__Betaproteobacteria	__Burkholderiales	__Comamonadaceae	__Alicycliphilus	0.67	3	EU741793	EU580711	AJ251577	12	0	107	43	27	38	0	0	0	0	0	5	0	7	0	0
Bacteria; __Proteobacteria; __Gammaproteobacteria; __Xanthomonadales; __Xanthomonadaceae; __Stenotrophomonas	Bacteria	__Proteobacteria	__Gammaproteobacteria	__Xanthomonadales	__Xanthomonadaceae	__Stenotrophomonas	1	3	GU248318	GQ157164	FJ772057	0	8	0	86	35	4	0	10	51	0	13	1	4	12	11	1
Bacteria; __Firmicutes; __Bacilli; __Bacillales; __Bacillaceae; __Virgibacillus	Bacteria	__Firmicutes	__Bacilli	__Bacillales	__Bacillaceae	__Virgibacillus	0.67	3	AY057394	GU799325	EF201774	0	0	133	38	8	45	0	0	0	0	0	0	0	9	0	0
Bacteria; __Firmicutes; __Clostridia; __Clostridiales; __Lachnospiraceae; __Pseudobutyrivibrio; __uncultured_bacterium	Bacteria	__Firmicutes	__Clostridia	__Clostridiales	__Lachnospiraceae	__Pseudobutyrivibrio	1	3	AY976004	AY976102	DQ806087	0	0	20	0	22	191	0	0	0	0	0	0	0	0	0	0
Bacteria; __Actinobacteria; __Corynebacteriales; __Mycobacteriaceae; __Mycobacterium	Bacteria	__Actinobacteria	__Corynebacteriales	__Mycobacteriaceae	__Mycobacterium	-	0.67	3	EF019937	AB649001	EU677397	43	31	11	12	6	31	26	12	6	0	10	10	1	8	0	26
Bacteria; __Bacteroidetes; __Bacteroidia; __Bacteroidales; __Prevotellaceae; __Prevotella	Bacteria	__Bacteroidetes	__Bacteroidia	__Bacteroidales	__Prevotellaceae	__Prevotella	1	3	EF510690	AM420250	AY349402	0	0	0	0	0	0	0	19	88	0	63	0	52	0	9	0
Bacteria; __Actinobacteria; __Corynebacteriales; __Dietziaceae; __Dietzia	Bacteria	__Actinobacteria	__Corynebacteriales	__Dietziaceae	__Dietzia	-	1	3	AB302337	EU090135	DQ223671	13	5	35	17	85	4	24	9	27	0	0	4	3	0	3	0
Bacteria; __Bacteroidetes; __Cytophagia; __Cytophagales; __Cytophagaceae; __Flexibacter; __uncultured_bacterium	Bacteria	__Bacteroidetes	__Cytophagia	__Cytophagales	__Cytophagaceae	__Flexibacter	0.67	3	JF703451	EU133748	HQ114139	0	0	98	44	78	9	0	0	0	0	0	0	0	0	0	0
Bacteria; __Proteobacteria; __Gammaproteobacteria; __Pasteurellales; __Pasteurellaceae; __Haemophilus; __uncultured_bacterium	Bacteria	__Proteobacteria	__Gammaproteobacteria	__Pasteurellales	__Pasteurellaceae	__Haemophilus	0.67	3	EU763240	FJ939584	EU767956	0	0	0	0	0	0	0	51	41	0	38	0	64	0	34	0
Bacteria; __Proteobacteria; __Gammaproteobacteria; __Xanthomonadales; __Sinobacteraceae; __uncultured; __uncultured_bacterium	Bacteria	__Proteobacteria	__Gammaproteobacteria	__Xanthomonadales	__Sinobacteraceae	__uncultured	0.67	3	AJ292676	GQ264209	GQ264330	22	12	0	0	0	0	28	31	35	2	37	7	16	4	32	0
Bacteria; __Fusobacteria; __Fusobacteriales; __Fusobacteriaceae; __Fusobacterium	Bacteria	__Fusobacteria	__Fusobacteriales	__Fusobacteriaceae	__Fusobacterium	-	1	3	AABF01000001	AM887529	HQ757443	0	0	14	11	0	0	0	13	54	0	57	0	43	0	33	0
Bacteria; __Proteobacteria; __Betaproteobacteria; __Burkholderiales; __Comamonadaceae; __uncultured; __uncultured_bacterium	Bacteria	__Proteobacteria	__Betaproteobacteria	__Burkholderiales	__Comamonadaceae	__uncultured	0.67	3	HQ178857	EU104282	HQ178768	0	14	49	35	66	52	0	0	0	0	0	9	0	0	0	0
Bacteria; __Proteobacteria; __Alphaproteobacteria; __Rhizobiales; __Aurantimonadaceae	Bacteria	__Proteobacteria	__Alphaproteobacteria	__Rhizobiales	__Aurantimonadaceae	-	0.67	3	EU289471	FJ357425	AB257635	0	0	138	0	0	74	13	0	0	0	0	0	0	0	0	0
Bacteria; __Proteobacteria; __Betaproteobacteria; __SC-I-84; __uncultured_bacterium	Bacteria	__Proteobacteria	__Betaproteobacteria	__SC-I-84	__uncultured_bacterium	-	1	3	AB262714	FJ478848	AB238769	48	59	0	0	0	0	29	3	5	1	40	5	16	4	3	6
Bacteria; __Acidobacteria; __Candidatus_Solibacter; __uncultured_Acidobacteria_bacterium	Bacteria	__Acidobacteria	__Candidatus_Solibacter	__uncultured_Acidobacteria_bacterium	-	-	0.67	3	EF018336	HM061856	HQ598507	21	49	0	0	0	0	61	12	17	1	14	15	11	8	8	2
Bacteria; __Proteobacteria; __Alphaproteobacteria; __Rhizobiales; __KF-JG30-B3; __uncultured_bacterium	Bacteria	__Proteobacteria	__Alphaproteobacteria	__Rhizobiales	__KF-JG30-B3	__uncultured_bacterium	1	3	GQ487976	EF018937	EF018958	14	30	0	0	0	0	10	27	9	2	53	2	31	14	1	25
Bacteria; __Firmicutes; __Bacilli; __Lactobacillales; __Streptococcaceae; __Streptococcus; __Streptococcus_dysgalactiae	Bacteria	__Firmicutes	__Bacilli	__Lactobacillales	__Streptococcaceae	__Streptococcus	0.67	3	AB002491	JN639381	AB002511	12	0	30	0	0	14	0	0	18	0	0	0	62	15	37	29
Bacteria; __Bacteroidetes; __Sphingobacteriia; __Sphingobacteriales; __Sphingobacteriaceae; __Mucilaginibacter; __uncultured_bacterium	Bacteria	__Bacteroidetes	__Sphingobacteriia	__Sphingobacteriales	__Sphingobacteriaceae	__Mucilaginibacter	0.67	3	FJ466130	FJ466361	EU861918	33	70	0	0	0	0	2	8	30	1	22	8	11	0	8	24
Bacteria; __Proteobacteria; __Betaproteobacteria; __Burkholderiales; __Burkholderiaceae; __Cupriavidus	Bacteria	__Proteobacteria	__Betaproteobacteria	__Burkholderiales	__Burkholderiaceae	__Cupriavidus	1	3	HQ438090	JF734312	JN177633	0	0	120	0	0	96	0	0	0	0	0	0	0	0	0	0
Bacteria; __Acidobacteria; __DA052; __uncultured_bacterium	Bacteria	__Acidobacteria	__DA052	__uncultured_bacterium	-	-	0.67	3	EU680444	JF833860	AJ582043	22	51	0	0	0	0	48	13	7	0	4	17	0	6	20	28
Bacteria; __Proteobacteria; __Gammaproteobacteria; __Xanthomonadales; __Xanthomonadaceae; __Dyella	Bacteria	__Proteobacteria	__Gammaproteobacteria	__Xanthomonadales	__Xanthomonadaceae	__Dyella	1	3	JN590615	GU731339	AB110498	13	23	0	36	0	0	38	10	35	0	11	9	8	5	18	6
Bacteria; __Firmicutes; __Bacilli; __Bacillales; __Bacillaceae; __Lentibacillus	Bacteria	__Firmicutes	__Bacilli	__Bacillales	__Bacillaceae	__Lentibacillus	0.67	3	AB127980	EF153430	AM982662	0	0	56	69	30	56	0	0	0	0	0	0	0	0	0	0
Bacteria; __Bacteroidetes; __Sphingobacteriia; __Sphingobacteriales; __Chitinophagaceae; __Terrimonas; __uncultured_bacterium	Bacteria	__Bacteroidetes	__Sphingobacteriia	__Sphingobacteriales	__Chitinophagaceae	__Terrimonas	0.67	3	EF019261	EF019992	FJ592636	46	115	0	0	0	0	0	0	9	0	0	6	0	5	0	30
Bacteria; __Proteobacteria; __Betaproteobacteria; __Burkholderiales; __Oxalobacteraceae; __Herbaspirillum	Bacteria	__Proteobacteria	__Betaproteobacteria	__Burkholderiales	__Oxalobacteraceae	__Herbaspirillum	1	3	EF091146	EU090893	GQ359980	0	29	0	0	0	0	23	60	23	3	32	2	0	10	13	13
Bacteria; __Proteobacteria; __Alphaproteobacteria; __Rhizobiales; __Phyllobacteriaceae; __Mesorhizobium	Bacteria	__Proteobacteria	__Alphaproteobacteria	__Rhizobiales	__Phyllobacteriaceae	__Mesorhizobium	1	3	JN590311	AY138236	AF331662	19	46	0	35	8	22	7	7	25	1	6	2	10	9	5	6
Bacteria; __Proteobacteria; __Alphaproteobacteria; __Rickettsiales; __EF100-94H03; __uncultured_proteobacterium	Bacteria	__Proteobacteria	__Alphaproteobacteria	__Rickettsiales	__EF100-94H03	__uncultured_proteobacterium	0.67	3	JF428935	EF019664	EF020324	56	15	0	0	0	0	30	17	18	4	27	9	6	4	10	12
Bacteria; __Proteobacteria; __Alphaproteobacteria; __Sphingomonadales	Bacteria	__Proteobacteria	__Alphaproteobacteria	__Sphingomonadales	-	-	1	3	EU440713	EU202887	JN023659	55	46	17	0	0	4	35	0	7	0	0	6	0	18	0	19
Bacteria; __Proteobacteria; __Alphaproteobacteria; __Rhodospirillales; __wr0007; __uncultured_bacterium	Bacteria	__Proteobacteria	__Alphaproteobacteria	__Rhodospirillales	__wr0007	__uncultured_bacterium	0.67	3	EF020115	EU881096	EF019436	25	37	0	0	0	0	30	3	26	1	10	7	26	9	6	26
Bacteria; __Firmicutes; __Bacilli; __Lactobacillales; __Streptococcaceae; __Streptococcus; __Streptococcus_anginosus	Bacteria	__Firmicutes	__Bacilli	__Lactobacillales	__Streptococcaceae	__Streptococcus	1	3	JN787206	JN787209	JN787207	0	0	0	0	0	0	0	27	65	0	51	0	27	0	36	0
Bacteria; __Proteobacteria; __Alphaproteobacteria; __Rhodospirillales; __DA111; __uncultured_bacterium	Bacteria	__Proteobacteria	__Alphaproteobacteria	__Rhodospirillales	__DA111	__uncultured_bacterium	1	3	DQ451512	EF600571	EU445208	30	24	0	0	0	0	37	26	15	1	15	6	13	11	13	12
Bacteria; __Acidobacteria; __Acidobacteriales; __Acidobacteriaceae; __uncultured; __uncultured_bacterium	Bacteria	__Acidobacteria	__Acidobacteriales	__Acidobacteriaceae	__uncultured	__uncultured_bacterium	1	3	FJ466225	GU127796	GU127794	57	38	0	0	0	0	38	3	26	1	3	9	8	2	0	18
Bacteria; __Proteobacteria; __Alphaproteobacteria; __Rhodospirillales; __Acetobacteraceae; __uncultured; __uncultured_bacterium	Bacteria	__Proteobacteria	__Alphaproteobacteria	__Rhodospirillales	__Acetobacteraceae	__uncultured	1	3	FJ625375	EU409119	EU360476	70	26	0	0	0	0	26	8	13	0	11	20	13	3	6	7
Bacteria; __Proteobacteria; __Gammaproteobacteria; __Alteromonadales; __Shewanellaceae; __Shewanella	Bacteria	__Proteobacteria	__Gammaproteobacteria	__Alteromonadales	__Shewanellaceae	__Shewanella	1	3	JQ231153	AB306516	GU944672	0	0	145	0	0	57	0	0	0	0	0	0	0	0	0	0
Bacteria; __Actinobacteria; __Frankiales; __Acidothermaceae; __Acidothermus	Bacteria	__Actinobacteria	__Frankiales	__Acidothermaceae	__Acidothermus	-	1	3	AY234546	JF833840	AY326626	35	24	0	0	0	0	49	8	10	0	47	4	0	13	10	1
Bacteria; __Proteobacteria; __Gammaproteobacteria; __Enterobacteriales; __Enterobacteriaceae; __Serratia	Bacteria	__Proteobacteria	__Gammaproteobacteria	__Enterobacteriales	__Enterobacteriaceae	__Serratia	1	3	AB560562	DQ068886	GU458282	0	0	75	52	27	23	0	0	4	0	0	8	1	0	11	0
Bacteria; __Proteobacteria; __Betaproteobacteria; __Burkholderiales; __Burkholderiaceae; __Burkholderia; __uncultured_Burkholderia_sp.	Bacteria	__Proteobacteria	__Betaproteobacteria	__Burkholderiales	__Burkholderiaceae	__Burkholderia	1	3	EU477813	EU477806	EU477805	0	60	0	0	0	0	55	9	6	2	0	27	0	3	9	29
Bacteria; __Proteobacteria; __Alphaproteobacteria; __Rhizobiales; __Hyphomicrobiaceae; __Rhodomicrobium; __uncultured_bacterium	Bacteria	__Proteobacteria	__Alphaproteobacteria	__Rhizobiales	__Hyphomicrobiaceae	__Rhodomicrobium	0.67	3	AY775511	AM162442	EF018886	35	29	0	0	0	0	32	1	9	3	11	8	19	6	36	10
Bacteria; __Proteobacteria; __Alphaproteobacteria; __Rhizobiales; __Methylobacteriaceae; __uncultured; __uncultured_Hyphomicrobiaceae_bacterium	Bacteria	__Proteobacteria	__Alphaproteobacteria	__Rhizobiales	__Methylobacteriaceae	__uncultured	1	3	EF018475	EF019191	EF018837	9	35	0	0	0	0	21	7	20	1	20	2	10	5	39	28
Bacteria; __Firmicutes; __Clostridia; __Clostridiales; __Ruminococcaceae; __uncultured; __uncultured_bacterium	Bacteria	__Firmicutes	__Clostridia	__Clostridiales	__Ruminococcaceae	__uncultured	1	3	EU469721	DQ796435	DQ824303	0	0	0	17	0	176	0	3	0	0	0	0	0	0	0	0
Bacteria; __Proteobacteria; __Betaproteobacteria; __Burkholderiales; __Oxalobacteraceae; __Massilia	Bacteria	__Proteobacteria	__Betaproteobacteria	__Burkholderiales	__Oxalobacteraceae	__Massilia	1	3	JN367259	GU377105	FM873435	0	24	134	0	0	38	0	0	0	0	0	0	0	0	0	0
Bacteria; __Bacteroidetes; __Flavobacteria; __Flavobacteriales; __Flavobacteriaceae; __Flavobacterium; __uncultured_bacterium	Bacteria	__Bacteroidetes	__Flavobacteria	__Flavobacteriales	__Flavobacteriaceae	__Flavobacterium	0.67	3	DQ988321	GQ988780	EF573073	0	0	57	0	0	137	0	0	0	0	0	0	0	0	0	0
Bacteria; __Proteobacteria; __Gammaproteobacteria; __Vibrionales; __Vibrionaceae; __Vibrio	Bacteria	__Proteobacteria	__Gammaproteobacteria	__Vibrionales	__Vibrionaceae	__Vibrio	1	3	AFOQ01000010	AY494842	ACHZ01000004	0	0	44	0	0	0	0	5	12	2	0	3	89	16	12	11
Bacteria; __Candidate_division_TM7; __uncultured_bacterium	Bacteria	__Candidate_division_TM7	__uncultured_bacterium	-	-	-	1	3	GQ487967	EU135380	EU135391	0	0	0	0	0	0	79	0	0	7	0	18	0	35	14	40
Bacteria; __Proteobacteria; __Deltaproteobacteria; __GR-WP33-30; __uncultured_bacterium	Bacteria	__Proteobacteria	__Deltaproteobacteria	__GR-WP33-30	__uncultured_bacterium	-	1	3	GU127815	AY963373	DQ451494	22	15	0	0	0	0	21	20	24	3	23	19	16	5	6	18
Bacteria; __Bacteroidetes; __Flavobacteria; __Flavobacteriales; __Flavobacteriaceae; __Cloacibacterium; __uncultured_bacterium	Bacteria	__Bacteroidetes	__Flavobacteria	__Flavobacteriales	__Flavobacteriaceae	__Cloacibacterium	1	3	FJ375487	HQ860564	EU104081	0	0	68	0	0	74	14	2	34	0	0	0	0	0	0	0
Bacteria; __Proteobacteria; __Betaproteobacteria; __Neisseriales; __Neisseriaceae; __Neisseria; __uncultured_bacterium	Bacteria	__Proteobacteria	__Betaproteobacteria	__Neisseriales	__Neisseriaceae	__Neisseria	1	3	FJ557347	FJ557392	FJ557391	0	0	0	40	61	7	0	17	9	0	0	0	0	0	58	0
Bacteria; __Verrucomicrobia; __OPB35_soil_group; __uncultured_bacterium	Bacteria	__Verrucomicrobia	__OPB35_soil_group	__uncultured_bacterium	-	-	0.67	3	EF516540	AY326525	EF018903	16	17	0	0	0	0	48	15	5	3	18	6	9	3	13	39
Bacteria; __Bacteroidetes; __Bacteroidia; __Bacteroidales; __Bacteroidaceae; __Bacteroides; __uncultured_bacterium	Bacteria	__Bacteroidetes	__Bacteroidia	__Bacteroidales	__Bacteroidaceae	__Bacteroides	1	3	EU766233	EF401020	EU765987	0	0	128	55	0	7	0	0	0	0	0	0	0	0	0	0
Bacteria; __Proteobacteria; __Alphaproteobacteria; __Rhizobiales; __JG34-KF-361; __uncultured_forest_soil_bacterium	Bacteria	__Proteobacteria	__Alphaproteobacteria	__Rhizobiales	__JG34-KF-361	__uncultured_forest_soil_bacterium	0.67	3	GU569148	AY913364	AY913368	1	0	0	100	20	14	39	0	0	2	0	12	0	0	0	0
Bacteria; __Actinobacteria; __Frankiales; __Acidothermaceae; __Acidothermus; __uncultured_bacterium	Bacteria	__Actinobacteria	__Frankiales	__Acidothermaceae	__Acidothermus	__uncultured_bacterium	0.67	3	FJ624887	JF319222	DQ303278	7	56	0	0	0	0	36	1	13	0	11	15	19	5	13	12
Bacteria; __Actinobacteria; __Acidimicrobiia; __Acidimicrobiales; __TM214; __uncultured_bacterium	Bacteria	__Actinobacteria	__Acidimicrobiia	__Acidimicrobiales	__TM214	__uncultured_bacterium	0.67	3	AJ519394	GU127806	JN023867	18	21	0	0	0	0	56	19	7	1	9	22	0	7	25	2
Bacteria; __Proteobacteria; __Betaproteobacteria; __Nitrosomonadales; __Nitrosomonadaceae; __uncultured; __uncultured_bacterium	Bacteria	__Proteobacteria	__Betaproteobacteria	__Nitrosomonadales	__Nitrosomonadaceae	__uncultured	1	3	GQ396869	GQ396890	EF632934	7	67	0	0	0	0	49	6	16	0	0	9	15	3	4	11
Bacteria; __Proteobacteria; __Gammaproteobacteria; __Enterobacteriales; __Enterobacteriaceae; __Escherichia-Shigella; __Shigella; __Shigella_flexneri_K-227	Bacteria	__Proteobacteria	__Gammaproteobacteria	__Enterobacteriales	__Enterobacteriaceae	__Escherichia-Shigella	0.67	3	AFGZ01000054	AFGY01000059	AFGY01000044	0	0	0	36	0	34	0	21	20	2	0	7	58	6	0	0
Bacteria; __Actinobacteria; __Frankiales; __Acidothermaceae; __Acidothermus; __uncultured_bacterium	Bacteria	__Actinobacteria	__Frankiales	__Acidothermaceae	__Acidothermus	__uncultured_bacterium	0.67	3	FN870346	GQ263304	GQ263568	39	35	0	0	0	0	6	1	19	2	32	16	2	12	4	15
Bacteria; __Actinobacteria; __Micrococcales; __Micrococcaceae; __Kocuria	Bacteria	__Actinobacteria	__Micrococcales	__Micrococcaceae	__Kocuria	-	1	3	HQ256825	EU539706	EU070410	0	0	74	10	18	43	7	0	6	9	8	4	0	0	0	0
Bacteria; __Firmicutes; __Bacilli; __Lactobacillales; __Carnobacteriaceae; __Desemzia; __uncultured_bacterium	Bacteria	__Firmicutes	__Bacilli	__Lactobacillales	__Carnobacteriaceae	__Desemzia	1	3	EU845061	FM872853	FJ675010	0	3	0	0	0	11	0	0	15	0	79	0	35	0	36	0
Bacteria; __Bacteroidetes; __Bacteroidia; __Bacteroidales; __Porphyromonadaceae; __Porphyromonas; __Porphyromonas_somerae	Bacteria	__Bacteroidetes	__Bacteroidia	__Bacteroidales	__Porphyromonadaceae	__Porphyromonas	0.67	3	AY968205	AB547667	FJ505294	0	0	0	0	0	0	0	48	10	0	17	0	65	0	39	0
Bacteria; __Acidobacteria; __Acidobacteriales; __Acidobacteriaceae; __Acidobacterium; __uncultured_bacterium	Bacteria	__Acidobacteria	__Acidobacteriales	__Acidobacteriaceae	__Acidobacterium	__uncultured_bacterium	1	3	AY963369	AY963352	AY963347	38	21	0	0	0	0	42	10	12	2	16	3	5	9	3	16
Bacteria; __Acidobacteria; __RB41; __uncultured_Acidobacteria_bacterium	Bacteria	__Acidobacteria	__RB41	__uncultured_Acidobacteria_bacterium	-	-	0.67	3	AY281358	FJ946558	HM062190	25	65	0	0	0	0	59	1	0	0	0	2	4	4	13	4
Bacteria; __Proteobacteria; __Alphaproteobacteria; __Rhizobiales; __Family_Incertae_Sedis; __Rhizomicrobium; __uncultured_proteobacterium	Bacteria	__Proteobacteria	__Alphaproteobacteria	__Rhizobiales	__Family_Incertae_Sedis	__Rhizomicrobium	0.67	3	EF019707	EF019275	EF019039	49	40	0	0	0	0	1	13	23	4	9	3	22	4	0	9
Bacteria; __Actinobacteria; __Propionibacteriales; __Propionibacteriaceae; __Propionibacterium; __uncultured_bacterium	Bacteria	__Actinobacteria	__Propionibacteriales	__Propionibacteriaceae	__Propionibacterium	__uncultured_bacterium	0.67	3	EU536630	GQ158644	AB638444	0	0	0	50	65	0	0	41	2	0	0	0	6	1	11	0
Bacteria; __Verrucomicrobia; __OPB35_soil_group	Bacteria	__Verrucomicrobia	__OPB35_soil_group	-	-	-	1	3	GU731333	DQ450782	GU127824	19	27	0	0	0	0	61	3	1	2	16	22	0	5	9	9
Bacteria; __Proteobacteria; __Deltaproteobacteria; __Myxococcales; __Cystobacterineae; __uncultured; __uncultured_Cystobacteraceae_bacterium	Bacteria	__Proteobacteria	__Deltaproteobacteria	__Myxococcales	__Cystobacterineae	__uncultured	1	3	EU202851	EF019216	EF018649	24	26	0	0	0	0	11	12	23	0	21	26	6	17	0	8
Bacteria; __Proteobacteria; __Betaproteobacteria; __Nitrosomonadales; __Nitrosomonadaceae; __uncultured; __uncultured_bacterium	Bacteria	__Proteobacteria	__Betaproteobacteria	__Nitrosomonadales	__Nitrosomonadaceae	__uncultured	1	3	JN391959	JN391930	HQ640642	0	0	0	0	0	0	0	36	29	0	50	0	16	0	42	0
Bacteria; __Proteobacteria; __Alphaproteobacteria; __Rhizobiales; __Hyphomicrobiaceae; __Devosia	Bacteria	__Proteobacteria	__Alphaproteobacteria	__Rhizobiales	__Hyphomicrobiaceae	__Devosia	1	3	AF445680	FN600566	EU636035	10	0	91	0	0	36	0	0	1	0	3	17	0	0	11	4
Bacteria; __Bacteroidetes; __Bacteroidia; __Bacteroidales; __Rikenellaceae; __vadinBC27_wastewater-sludge_group; __uncultured_bacterium	Bacteria	__Bacteroidetes	__Bacteroidia	__Bacteroidales	__Rikenellaceae	__vadinBC27_wastewater-sludge_group	0.67	3	EU864477	AB596885	HM481376	0	0	162	8	0	0	0	0	0	0	0	0	0	0	0	0
Bacteria; __Proteobacteria; __Betaproteobacteria; __Nitrosomonadales; __Nitrosomonadaceae; __uncultured; __uncultured_bacterium	Bacteria	__Proteobacteria	__Betaproteobacteria	__Nitrosomonadales	__Nitrosomonadaceae	__uncultured	0.67	3	FJ946559	FJ849504	GQ339147	69	10	0	0	0	0	25	0	28	2	13	8	0	0	7	8
Bacteria; __Proteobacteria; __Betaproteobacteria; __Burkholderiales; __Alcaligenaceae; __uncultured; __uncultured_bacterium	Bacteria	__Proteobacteria	__Betaproteobacteria	__Burkholderiales	__Alcaligenaceae	__uncultured	0.67	3	EF632938	AY571836	FJ478818	17	32	0	0	0	0	15	4	5	1	6	32	9	12	9	27
Bacteria; __Acidobacteria; __Acidobacteriales; __Acidobacteriaceae; __uncultured; __uncultured_Acidobacteria_bacterium	Bacteria	__Acidobacteria	__Acidobacteriales	__Acidobacteriaceae	__uncultured	__uncultured_Acidobacteria_bacterium	1	3	HM062161	HM062230	HM062229	26	4	0	0	0	0	44	25	24	0	11	21	3	2	3	6
Bacteria; __Acidobacteria; __Order_Incertae_Sedis; __Family_Incertae_Sedis; __Bryobacter; __uncultured_bacterium	Bacteria	__Acidobacteria	__Order_Incertae_Sedis	__Family_Incertae_Sedis	__Bryobacter	__uncultured_bacterium	1	3	GU172186	AY963460	JF428941	7	40	0	0	0	0	30	13	10	3	19	3	28	4	2	10
Bacteria; __Firmicutes; __Clostridia; __Clostridiales; __Lachnospiraceae; __Blautia; __uncultured_bacterium	Bacteria	__Firmicutes	__Clostridia	__Clostridiales	__Lachnospiraceae	__Blautia	1	3	AY980788	FJ364787	DQ799065	0	0	18	29	64	49	8	0	0	0	0	0	0	0	0	0
Bacteria; __Proteobacteria; __Gammaproteobacteria; __Alteromonadales; __Alteromonadaceae; __Marinobacter; __Marinobacter_hydrocarbonoclasticus	Bacteria	__Proteobacteria	__Gammaproteobacteria	__Alteromonadales	__Alteromonadaceae	__Marinobacter	1	3	JN160766	AB021372	JN160763	0	0	51	0	79	35	0	2	0	0	0	0	0	0	0	0
Bacteria; __Proteobacteria; __Alphaproteobacteria; __Rhizobiales; __Methylobacteriaceae; __Methylobacterium	Bacteria	__Proteobacteria	__Alphaproteobacteria	__Rhizobiales	__Methylobacteriaceae	__Methylobacterium	1	3	Z23159	GQ158873	D32234	2	12	43	21	3	11	4	6	20	0	7	3	11	3	11	9
Bacteria; __Firmicutes; __Clostridia; __Clostridiales; __Ruminococcaceae; __Subdoligranulum; __uncultured_bacterium	Bacteria	__Firmicutes	__Clostridia	__Clostridiales	__Ruminococcaceae	__Subdoligranulum	1	3	FJ363390	EF402518	AY850438	15	0	74	13	21	42	0	0	0	0	0	0	0	0	0	0
Bacteria; __Proteobacteria; __Alphaproteobacteria; __Sphingomonadales; __Sphingomonadaceae; __Sphingomonas; __uncultured_bacterium	Bacteria	__Proteobacteria	__Alphaproteobacteria	__Sphingomonadales	__Sphingomonadaceae	__Sphingomonas	1	3	JN023398	HM450023	FN421571	0	0	0	0	80	84	0	0	0	0	0	0	0	0	0	0
Bacteria; __Firmicutes; __Bacilli; __Bacillales; __Planococcaceae; __Kurthia; __Kurthia_gibsonii	Bacteria	__Firmicutes	__Bacilli	__Bacillales	__Planococcaceae	__Kurthia	1	3	JN409470	DQ071565	AB271738	0	0	95	28	29	9	0	0	0	0	0	0	3	0	0	0
Bacteria; __Actinobacteria; __Corynebacteriales; __Nocardiaceae; __Rhodococcus	Bacteria	__Actinobacteria	__Corynebacteriales	__Nocardiaceae	__Rhodococcus	-	1	3	HQ652547	X81932	HQ652546	0	0	0	18	91	54	0	0	0	0	0	0	0	0	0	0
Bacteria; __Bacteroidetes; __Flavobacteria; __Flavobacteriales; __Flavobacteriaceae; __Flavobacterium	Bacteria	__Bacteroidetes	__Flavobacteria	__Flavobacteriales	__Flavobacteriaceae	__Flavobacterium	1	3	AM934679	CU466756	AY212620	0	0	29	0	75	44	0	3	0	0	0	0	0	0	0	12
Bacteria; __Bacteroidetes; __Sphingobacteriia; __Sphingobacteriales; __Chitinophagaceae; __uncultured; __uncultured_bacterium	Bacteria	__Bacteroidetes	__Sphingobacteriia	__Sphingobacteriales	__Chitinophagaceae	__uncultured	1	3	EU104210	HM129359	HM129343	53	64	0	0	0	0	0	9	0	0	0	0	11	0	26	0
Bacteria; __Proteobacteria; __Alphaproteobacteria; __Rhodobacterales; __Rhodobacteraceae; __Amaricoccus; __Tetracoccus	Bacteria	__Proteobacteria	__Alphaproteobacteria	__Rhodobacterales	__Rhodobacteraceae	__Amaricoccus	0.67	3	JF957136	Y09609	Y09610	0	0	114	23	10	10	0	0	5	0	0	0	0	0	0	0
Bacteria; __Acidobacteria; __Acidobacteriales; __Acidobacteriaceae; __uncultured; __uncultured_bacterium	Bacteria	__Acidobacteria	__Acidobacteriales	__Acidobacteriaceae	__uncultured	__uncultured_bacterium	0.67	3	JN023502	HQ598822	JN024003	41	33	0	0	0	0	15	2	0	1	18	13	3	4	12	20
Bacteria; __Proteobacteria; __Alphaproteobacteria; __Rhizobiales; __alphaI_cluster	Bacteria	__Proteobacteria	__Alphaproteobacteria	__Rhizobiales	__alphaI_cluster	-	1	3	DQ451452	FJ624896	EF018562	22	37	0	0	0	0	10	16	0	2	27	0	6	14	23	5
Bacteria; __Proteobacteria; __Alphaproteobacteria; __Rhizobiales; __Hyphomicrobiaceae; __Rhodomicrobium; __uncultured_bacterium	Bacteria	__Proteobacteria	__Alphaproteobacteria	__Rhizobiales	__Hyphomicrobiaceae	__Rhodomicrobium	1	3	AB630711	HQ864079	HQ864017	53	41	0	0	0	0	15	0	14	2	0	11	0	5	1	19
Bacteria; __Firmicutes; __Bacilli; __Bacillales; __Bacillaceae; __Virgibacillus	Bacteria	__Firmicutes	__Bacilli	__Bacillales	__Bacillaceae	__Virgibacillus	1	3	GU172145	AJ316302	GQ181204	0	2	91	12	18	38	0	0	0	0	0	0	0	0	0	0
Bacteria; __Proteobacteria; __Alphaproteobacteria; __Rhizobiales; __Family_Incertae_Sedis; __Rhizomicrobium	Bacteria	__Proteobacteria	__Alphaproteobacteria	__Rhizobiales	__Family_Incertae_Sedis	__Rhizomicrobium	1	3	EU881259	AF498711	DQ648975	40	18	0	0	0	0	32	2	6	0	1	11	29	11	0	10
Bacteria; __Nitrospirae; __Nitrospira; __Nitrospirales; __0319-6A21; __uncultured_bacterium	Bacteria	__Nitrospirae	__Nitrospira	__Nitrospirales	__0319-6A21	__uncultured_bacterium	1	1	FJ592807	NA	NA	0	0	0	0	0	0	0	56	27	0	45	0	11	3	17	0
Bacteria; __Proteobacteria; __Gammaproteobacteria; __Xanthomonadales; __Sinobacteraceae; __uncultured; __uncultured_proteobacterium	Bacteria	__Proteobacteria	__Gammaproteobacteria	__Xanthomonadales	__Sinobacteraceae	__uncultured	0.67	3	EF018198	EF018091	GQ500734	45	41	0	0	0	0	0	13	0	0	4	27	20	3	5	0
Bacteria; __Proteobacteria; __Betaproteobacteria; __Nitrosomonadales; __Nitrosomonadaceae; __uncultured; __uncultured_bacterium	Bacteria	__Proteobacteria	__Betaproteobacteria	__Nitrosomonadales	__Nitrosomonadaceae	__uncultured	1	3	FJ479117	FJ479060	EF515951	39	28	0	0	0	0	35	0	0	0	15	3	6	15	6	8
Bacteria; __Proteobacteria; __Alphaproteobacteria; __Caulobacterales; __Caulobacteraceae; __uncultured; __uncultured_bacterium	Bacteria	__Proteobacteria	__Alphaproteobacteria	__Caulobacterales	__Caulobacteraceae	__uncultured	0.67	3	AY734246	EF520409	EU937986	9	26	0	0	0	0	66	9	0	0	9	11	7	5	5	7
Bacteria; __Acidobacteria; __Candidatus_Chloracidobacterium	Bacteria	__Acidobacteria	__Candidatus_Chloracidobacterium	-	-	-	1	3	HM062211	FJ946541	JF449956	33	16	8	0	0	5	24	0	0	5	13	22	0	0	5	22
Bacteria; __Actinobacteria; __Bifidobacteriales; __Bifidobacteriaceae; __Bifidobacterium; __Bifidobacterium_minimum	Bacteria	__Actinobacteria	__Bifidobacteriales	__Bifidobacteriaceae	__Bifidobacterium	__Bifidobacterium_minimum	0.67	3	M58741	AB437350	JN620477	0	0	0	81	70	0	0	0	0	0	0	0	0	0	0	0
Bacteria; __Verrucomicrobia; __Spartobacteria; __Chthoniobacterales; __DA101_soil_group; __uncultured_Verrucomicrobia_bacterium	Bacteria	__Verrucomicrobia	__Spartobacteria	__Chthoniobacterales	__DA101_soil_group	__uncultured_Verrucomicrobia_bacterium	0.67	3	JF429002	JF319190	FJ822622	25	59	0	0	0	0	8	2	8	1	10	7	16	13	0	2
Bacteria; __Firmicutes; __Bacilli; __Bacillales; __Sporolactobacillaceae; __Sporolactobacillus; __uncultured_organism	Bacteria	__Firmicutes	__Bacilli	__Bacillales	__Sporolactobacillaceae	__Sporolactobacillus	1	3	HQ753567	HQ753526	HQ753545	0	0	0	0	29	0	3	12	66	0	19	0	16	0	5	0
Bacteria; __Proteobacteria; __Betaproteobacteria; __Burkholderiales; __Comamonadaceae; __Variovorax	Bacteria	__Proteobacteria	__Betaproteobacteria	__Burkholderiales	__Comamonadaceae	__Variovorax	0.67	3	JN408890	EF018197	EF018420	50	23	0	0	0	7	36	3	4	0	9	0	0	4	6	8
Bacteria; __Candidate_division_TM7; __uncultured_bacterium	Bacteria	__Candidate_division_TM7	__uncultured_bacterium	-	-	-	1	3	HM584362	AJ583163	HM584360	0	0	104	0	0	45	0	0	0	0	0	0	0	0	0	0
Bacteria; __Verrucomicrobia; __Spartobacteria; __Chthoniobacterales; __DA101_soil_group; __uncultured_bacterium	Bacteria	__Verrucomicrobia	__Spartobacteria	__Chthoniobacterales	__DA101_soil_group	__uncultured_bacterium	1	3	EF018927	EF018803	GQ396893	40	23	0	0	0	0	28	5	26	5	10	2	9	0	0	1
Bacteria; __Proteobacteria; __Gammaproteobacteria; __Alteromonadales; __Alteromonadaceae; __Glaciecola; __uncultured_bacterium	Bacteria	__Proteobacteria	__Gammaproteobacteria	__Alteromonadales	__Alteromonadaceae	__Glaciecola	1	3	FN435248	FN435246	HM591324	0	0	0	0	39	107	0	0	1	0	0	0	0	0	1	0
Bacteria; __Bacteroidetes; __Sphingobacteriia; __Sphingobacteriales; __Chitinophagaceae; __uncultured; __uncultured_bacterium	Bacteria	__Bacteroidetes	__Sphingobacteriia	__Sphingobacteriales	__Chitinophagaceae	__uncultured	0.67	3	FJ625353	AY963429	GQ264519	48	1	0	0	42	0	8	2	6	0	4	15	5	9	0	6
Bacteria; __Spirochaetes; __Spirochaetales; __Brevinemataceae; __Brevinema	Bacteria	__Spirochaetes	__Spirochaetales	__Brevinemataceae	__Brevinema	-	1	2	DQ340184	HM630215	NA	0	0	0	0	0	0	0	0	130	0	0	0	15	0	0	0
Bacteria; __Actinobacteria; __Acidimicrobiia; __Acidimicrobiales; __TM214; __uncultured_bacterium	Bacteria	__Actinobacteria	__Acidimicrobiia	__Acidimicrobiales	__TM214	__uncultured_bacterium	0.67	3	DQ906076	DQ223209	AF523916	33	63	0	0	0	0	7	0	2	0	8	3	3	3	17	6
Bacteria; __Acidobacteria; __Order_Incertae_Sedis; __Family_Incertae_Sedis; __Bryobacter; __uncultured_Acidobacteria_bacterium	Bacteria	__Acidobacteria	__Order_Incertae_Sedis	__Family_Incertae_Sedis	__Bryobacter	__uncultured_Acidobacteria_bacterium	1	3	HQ598444	HM061867	HM062495	14	34	0	0	0	0	25	12	0	0	1	12	9	5	6	27
Bacteria; __Proteobacteria; __Alphaproteobacteria; __Rhodospirillales; __DA111; __uncultured_bacterium	Bacteria	__Proteobacteria	__Alphaproteobacteria	__Rhodospirillales	__DA111	__uncultured_bacterium	0.67	3	AY913235	FJ466098	GQ402721	20	24	0	0	0	0	21	4	18	0	4	14	6	14	17	3
Bacteria; __Proteobacteria; __Betaproteobacteria; __Burkholderiales; __Burkholderiaceae; __Ralstonia; __uncultured_Ralstonia_sp.	Bacteria	__Proteobacteria	__Betaproteobacteria	__Burkholderiales	__Burkholderiaceae	__Ralstonia	0.67	3	EU705563	EU705569	AY268179	0	0	0	7	0	0	0	13	28	0	35	8	18	10	24	0
Bacteria; __Proteobacteria; __Alphaproteobacteria; __SAR11_clade; __LD12_freshwater_group; __uncultured_bacterium	Bacteria	__Proteobacteria	__Alphaproteobacteria	__SAR11_clade	__LD12_freshwater_group	__uncultured_bacterium	1	3	EU803718	EU803691	EU803639	0	0	0	30	108	4	0	0	0	0	0	0	0	0	0	0
Bacteria; __Acidobacteria; __Acidobacteriales; __Acidobacteriaceae; __Granulicella; __uncultured_bacterium	Bacteria	__Acidobacteria	__Acidobacteriales	__Acidobacteriaceae	__Granulicella	__uncultured_bacterium	0.67	3	HQ730657	HE603992	FR667798	30	42	0	0	0	0	26	0	0	0	22	9	0	0	1	10
Bacteria; __Bacteroidetes; __Sphingobacteriia; __Sphingobacteriales; __Chitinophagaceae; __Chitinophaga; __uncultured_bacterium	Bacteria	__Bacteroidetes	__Sphingobacteriia	__Sphingobacteriales	__Chitinophagaceae	__Chitinophaga	0.67	3	GQ264237	GQ264228	GQ264437	31	2	0	0	0	0	11	0	16	1	0	23	9	1	22	24
Bacteria; __Nitrospirae; __Nitrospira; __Nitrospirales; __4-29; __uncultured_bacterium	Bacteria	__Nitrospirae	__Nitrospira	__Nitrospirales	__4-29	__uncultured_bacterium	1	3	GU172181	FJ625342	AF523935	21	55	0	0	0	0	19	3	0	2	0	4	0	0	36	0
Bacteria; __Proteobacteria; __Gammaproteobacteria; __Pasteurellales; __Pasteurellaceae; __Actinobacillus	Bacteria	__Proteobacteria	__Gammaproteobacteria	__Pasteurellales	__Pasteurellaceae	__Actinobacillus	1	3	HQ742801	JF506640	AF359941	0	0	139	0	0	0	0	0	0	0	0	0	0	0	0	0
Bacteria; __Proteobacteria; __Gammaproteobacteria; __Pseudomonadales; __Moraxellaceae; __Acinetobacter; __Acinetobacter_septicus	Bacteria	__Proteobacteria	__Gammaproteobacteria	__Pseudomonadales	__Moraxellaceae	__Acinetobacter	0.67	3	HQ857761	EF611420	EF611419	0	4	88	0	17	0	0	0	0	0	0	0	18	3	7	0
Bacteria; __Acidobacteria; __Holophagae; __iii1-8	Bacteria	__Acidobacteria	__Holophagae	__iii1-8	-	-	1	3	EF018757	JF833857	JN409212	3	0	0	0	0	0	32	31	15	0	18	0	10	2	21	5
Bacteria; __Spirochaetes; __Spirochaetales; __Leptospiraceae; __Leptospira; __uncultured_bacterium	Bacteria	__Spirochaetes	__Spirochaetales	__Leptospiraceae	__Leptospira	__uncultured_bacterium	1	3	FJ660537	FJ660579	FJ660564	0	0	43	0	25	37	0	0	0	0	0	0	0	0	0	32
Bacteria; __Firmicutes; __Bacilli; __Bacillales; __Bacillaceae; __Geobacillus; __Geobacillus_caldoxylosilyticus	Bacteria	__Firmicutes	__Bacilli	__Bacillales	__Bacillaceae	__Geobacillus	0.67	3	AY608951	FJ598658	AF067651	0	0	8	59	34	35	0	0	0	0	0	0	0	0	0	0
Bacteria; __Proteobacteria; __Alphaproteobacteria; __Caulobacterales; __Caulobacteraceae; __uncultured	Bacteria	__Proteobacteria	__Alphaproteobacteria	__Caulobacterales	__Caulobacteraceae	__uncultured	1	3	AM936885	HM480175	GU118517	9	0	0	0	1	0	0	0	8	0	18	7	43	12	34	3
Bacteria; __Proteobacteria; __Alphaproteobacteria; __Rhodospirillales; __Acetobacteraceae; __Acidocella	Bacteria	__Proteobacteria	__Alphaproteobacteria	__Rhodospirillales	__Acetobacteraceae	__Acidocella	1	3	AB682174	AF253413	AF253412	2	31	0	0	0	0	36	14	16	0	18	1	2	0	6	9
Bacteria; __Firmicutes; __Clostridia; __Clostridiales; __Ruminococcaceae; __uncultured; __uncultured_bacterium	Bacteria	__Firmicutes	__Clostridia	__Clostridiales	__Ruminococcaceae	__uncultured	1	3	FJ512364	DQ808963	FJ508190	0	0	20	36	38	41	0	0	0	0	0	0	0	0	0	0
Bacteria; __Proteobacteria; __Betaproteobacteria; __Burkholderiales; __Comamonadaceae; __uncultured; __uncultured_bacterium	Bacteria	__Proteobacteria	__Betaproteobacteria	__Burkholderiales	__Comamonadaceae	__uncultured	0.67	3	EU150282	HQ462550	EF516497	50	24	0	0	0	0	8	0	0	2	0	16	10	0	13	10
Bacteria; __Proteobacteria; __Gammaproteobacteria; __Xanthomonadales; __Sinobacteraceae; __uncultured; __uncultured_bacterium	Bacteria	__Proteobacteria	__Gammaproteobacteria	__Xanthomonadales	__Sinobacteraceae	__uncultured	0.67	3	GQ339121	HM445042	AJ582039	33	22	0	0	0	0	1	9	0	5	0	34	0	16	0	12
Bacteria; __Proteobacteria; __Betaproteobacteria; __Burkholderiales; __Comamonadaceae; __Aquabacterium; __uncultured_Burkholderiales_bacterium	Bacteria	__Proteobacteria	__Betaproteobacteria	__Burkholderiales	__Comamonadaceae	__Aquabacterium	0.67	3	EF441923	FJ999599	JN038284	0	0	35	0	0	21	6	6	22	2	7	5	1	9	18	0
Bacteria; __Proteobacteria; __Betaproteobacteria; __SC-I-84; __uncultured_beta_proteobacterium	Bacteria	__Proteobacteria	__Betaproteobacteria	__SC-I-84	__uncultured_beta_proteobacterium	-	0.67	3	HQ462519	DQ450775	EU477832	11	0	0	0	0	0	0	0	46	3	11	0	34	1	24	1
Bacteria; __Actinobacteria; __Bifidobacteriales; __Bifidobacteriaceae; __Bifidobacterium; __uncultured_bacterium	Bacteria	__Actinobacteria	__Bifidobacteriales	__Bifidobacteriaceae	__Bifidobacterium	__uncultured_bacterium	1	3	EU768572	EU768731	GQ896783	0	0	42	17	26	42	0	0	0	0	0	0	0	0	0	4
Bacteria; __Acidobacteria; __DA052; __uncultured_bacterium	Bacteria	__Acidobacteria	__DA052	__uncultured_bacterium	-	-	0.67	3	JF833581	HM748715	JN023529	17	2	0	0	0	0	9	5	11	1	19	12	9	5	24	17
Bacteria; __Proteobacteria; __Alphaproteobacteria; __Rhodospirillales; __DA111	Bacteria	__Proteobacteria	__Alphaproteobacteria	__Rhodospirillales	__DA111	-	1	3	DQ451508	EF019048	EF018202	13	9	0	0	0	0	14	2	14	0	20	4	19	1	25	9
Bacteria; __Firmicutes; __Bacilli; __Bacillales; __Staphylococcaceae; __Macrococcus	Bacteria	__Firmicutes	__Bacilli	__Bacillales	__Staphylococcaceae	__Macrococcus	1	3	Y15712	FJ189583	Y15711	0	0	12	64	35	9	0	0	0	0	0	0	0	0	10	0
Bacteria; __Fusobacteria; __Fusobacteriales; __Leptotrichiaceae; __Leptotrichia; __uncultured_bacterium	Bacteria	__Fusobacteria	__Fusobacteriales	__Leptotrichiaceae	__Leptotrichia	__uncultured_bacterium	1	3	CU919275	CU919472	CU919154	0	0	0	80	50	0	0	0	0	0	0	0	0	0	0	0
Bacteria; __Proteobacteria; __Gammaproteobacteria; __Pseudomonadales; __Moraxellaceae; __Acinetobacter; __uncultured_bacterium	Bacteria	__Proteobacteria	__Gammaproteobacteria	__Pseudomonadales	__Moraxellaceae	__Acinetobacter	1	3	EF510159	EF510203	EF510190	0	0	22	0	0	14	0	18	18	0	33	0	25	0	0	0
Bacteria; __Planctomycetes; __Planctomycetacia; __Planctomycetales; __Planctomycetaceae; __uncultured; __uncultured_bacterium	Bacteria	__Planctomycetes	__Planctomycetacia	__Planctomycetales	__Planctomycetaceae	__uncultured	1	3	JN868990	JN869008	FJ437884	0	0	3	43	73	0	0	0	0	0	0	0	0	0	11	0
Bacteria; __Verrucomicrobia; __Spartobacteria; __Chthoniobacterales; __DA101_soil_group; __uncultured_Verrucomicrobia_bacterium	Bacteria	__Verrucomicrobia	__Spartobacteria	__Chthoniobacterales	__DA101_soil_group	__uncultured_Verrucomicrobia_bacterium	0.67	3	FR749789	FR749756	GQ396893	45	36	0	0	0	0	4	0	0	1	1	3	0	13	0	27
Bacteria; __Actinobacteria; __Thermoleophilia; __Solirubrobacterales; __288-2; __uncultured_bacterium	Bacteria	__Actinobacteria	__Thermoleophilia	__Solirubrobacterales	__288-2	__uncultured_bacterium	1	3	HQ864108	HQ863977	EU132923	34	22	0	0	0	0	51	0	0	1	0	4	3	13	0	2
Bacteria; __Verrucomicrobia; __Spartobacteria; __Chthoniobacterales; __DA101_soil_group; __uncultured_Xiphinematobacteriaceae_bacterium	Bacteria	__Verrucomicrobia	__Spartobacteria	__Chthoniobacterales	__DA101_soil_group	__uncultured_Xiphinematobacteriaceae_bacterium	0.67	3	EF516170	AY395325	AY395320	39	17	0	0	0	0	47	4	4	0	0	0	10	0	3	5
Bacteria; __Proteobacteria; __Betaproteobacteria; __Nitrosomonadales; __Nitrosomonadaceae; __uncultured; __uncultured_bacterium	Bacteria	__Proteobacteria	__Betaproteobacteria	__Nitrosomonadales	__Nitrosomonadaceae	__uncultured	1	3	EU445193	EU445220	EF492932	6	3	0	0	0	0	7	17	35	0	37	14	0	0	0	9
Bacteria; __Firmicutes; __Bacilli; __Lactobacillales; __Carnobacteriaceae; __Granulicatella; __Granulicatella_elegans	Bacteria	__Firmicutes	__Bacilli	__Lactobacillales	__Carnobacteriaceae	__Granulicatella	0.67	3	Y15413	FJ893812	JN801174	0	0	0	17	0	7	0	1	34	0	15	0	0	0	54	0
Bacteria; __Firmicutes; __Clostridia; __Clostridiales; __Ruminococcaceae; __uncultured; __uncultured_bacterium	Bacteria	__Firmicutes	__Clostridia	__Clostridiales	__Ruminococcaceae	__uncultured	1	3	EU765117	AB506162	AB506136	0	0	0	0	0	128	0	0	0	0	0	0	0	0	0	0
Bacteria; __Proteobacteria; __Alphaproteobacteria; __Rhizobiales; __Family_Incertae_Sedis; __Bauldia; __uncultured_bacterium	Bacteria	__Proteobacteria	__Alphaproteobacteria	__Rhizobiales	__Family_Incertae_Sedis	__Bauldia	0.67	3	JF703416	FJ152841	DQ017933	34	41	0	0	0	0	11	0	6	0	0	15	0	11	0	10
Unassigned	Unassigned	-	-	-	-	-	1	1	NA	NA	NA	0	0	0	0	2	0	0	0	17	14	0	4	3	42	15	30
Bacteria; __Actinobacteria; __Thermoleophilia; __Solirubrobacterales; __Solirubrobacteraceae; __Solirubrobacter	Bacteria	__Actinobacteria	__Thermoleophilia	__Solirubrobacterales	__Solirubrobacteraceae	__Solirubrobacter	1	3	HQ462552	JF319234	FJ479288	58	17	0	0	0	0	9	0	1	1	5	16	0	10	0	10
Bacteria; __Bacteroidetes; __Sphingobacteriia; __Sphingobacteriales; __Chitinophagaceae; __Ferruginibacter; __uncultured_Bacteroidetes_bacterium	Bacteria	__Bacteroidetes	__Sphingobacteriia	__Sphingobacteriales	__Chitinophagaceae	__Ferruginibacter	1	3	FN811193	JN656823	FR749739	46	8	0	0	0	0	52	0	0	0	0	0	0	0	0	19
Bacteria; __Armatimonadetes; __Armatimonadia; __Armatimonadales; __Armatimonadaceae; __Armatimonas; __uncultured_bacterium	Bacteria	__Armatimonadetes	__Armatimonadia	__Armatimonadales	__Armatimonadaceae	__Armatimonas	1	3	GQ340069	GQ340165	GQ340318	0	0	9	53	34	28	0	0	0	0	0	0	0	0	0	0
Bacteria; __Proteobacteria; __Betaproteobacteria; __Burkholderiales; __Comamonadaceae; __Variovorax; __uncultured_bacterium	Bacteria	__Proteobacteria	__Betaproteobacteria	__Burkholderiales	__Comamonadaceae	__Variovorax	0.67	3	CT574057	CU466874	CT573842	0	0	72	7	42	0	0	3	0	0	0	0	0	0	0	0
Bacteria; __Actinobacteria; __Frankiales; __Sporichthyaceae	Bacteria	__Actinobacteria	__Frankiales	__Sporichthyaceae	-	-	0.67	3	AY250865	EU133122	AY234441	32	0	0	0	0	0	29	6	5	5	0	8	0	4	0	35
Bacteria; __Firmicutes; __Bacilli; __Bacillales; __Bacillaceae; __Bacillus	Bacteria	__Firmicutes	__Bacilli	__Bacillales	__Bacillaceae	__Bacillus	1	3	JN082734	AJ784847	HQ647252	0	0	0	0	123	0	0	0	0	0	0	0	0	0	0	0
Bacteria; __Firmicutes; __Erysipelotrichi; __Erysipelotrichales; __Erysipelotrichaceae; __Turicibacter; __uncultured_bacterium	Bacteria	__Firmicutes	__Erysipelotrichi	__Erysipelotrichales	__Erysipelotrichaceae	__Turicibacter	1	3	EU766418	DQ809773	DQ809763	0	0	19	37	67	0	0	0	0	0	0	0	0	0	0	0
Bacteria; __Cyanobacteria; __SubsectionIII; __FamilyI; __Leptolyngbya	Bacteria	__Cyanobacteria	__SubsectionIII	__FamilyI	__Leptolyngbya	-	1	3	HM240971	EU753622	DQ786166	52	0	0	0	0	0	17	0	0	1	0	22	0	30	0	0
Bacteria; __Planctomycetes; __Planctomycetacia; __Planctomycetales; __Planctomycetaceae; __Planctomyces; __uncultured_planctomycete	Bacteria	__Planctomycetes	__Planctomycetacia	__Planctomycetales	__Planctomycetaceae	__Planctomyces	0.67	3	GQ402618	EF018537	EF018558	7	10	0	0	0	0	9	5	6	0	18	2	5	12	21	27
Bacteria; __Chloroflexi; __KD4-96; __uncultured_bacterium	Bacteria	__Chloroflexi	__KD4-96	__uncultured_bacterium	-	-	0.67	3	EF516339	JN003119	EF019724	16	31	0	0	0	4	42	1	8	0	4	1	0	5	0	10
Bacteria; __Fusobacteria; __Fusobacteriales; __Leptotrichiaceae; __Leptotrichia	Bacteria	__Fusobacteria	__Fusobacteriales	__Leptotrichiaceae	__Leptotrichia	-	1	3	AF432138	FJ976237	CU919711	0	0	0	0	0	0	0	0	17	0	50	0	22	0	31	0
Bacteria; __Proteobacteria; __Betaproteobacteria; __Neisseriales; __Neisseriaceae; __uncultured; __uncultured_organism	Bacteria	__Proteobacteria	__Betaproteobacteria	__Neisseriales	__Neisseriaceae	__uncultured	0.67	3	FM872952	HQ742928	HQ749391	0	0	0	0	0	0	0	4	26	0	10	0	69	0	11	0
Bacteria; __Chloroflexi; __Gitt-GS-136; __uncultured_bacterium	Bacteria	__Chloroflexi	__Gitt-GS-136	__uncultured_bacterium	-	-	0.67	3	AJ582210	GQ263015	EU134030	20	52	0	0	0	0	10	0	7	6	0	4	0	9	0	12
Bacteria; __Chloroflexi; __JG37-AG-4; __uncultured_bacterium	Bacteria	__Chloroflexi	__JG37-AG-4	__uncultured_bacterium	-	-	0.67	3	FJ625337	DQ450737	EU117170	12	43	0	0	0	0	15	3	0	2	2	0	8	11	7	17
Bacteria; __Bacteroidetes; __Sphingobacteriia; __Sphingobacteriales; __Chitinophagaceae; __uncultured	Bacteria	__Bacteroidetes	__Sphingobacteriia	__Sphingobacteriales	__Chitinophagaceae	__uncultured	1	3	JF833888	DQ138959	AY326512	15	51	0	0	0	0	0	5	0	0	33	0	8	8	0	0
Bacteria; __Proteobacteria; __Gammaproteobacteria; __Legionellales; __Legionellaceae; __uncultured; __uncultured_bacterium	Bacteria	__Proteobacteria	__Gammaproteobacteria	__Legionellales	__Legionellaceae	__uncultured	0.67	3	EU236338	AY536218	JF767288	0	0	0	88	32	0	0	0	0	0	0	0	0	0	0	0
Bacteria; __Proteobacteria; __Betaproteobacteria; __Rhodocyclales; __Rhodocyclaceae; __Azospira; __uncultured_bacterium	Bacteria	__Proteobacteria	__Betaproteobacteria	__Rhodocyclales	__Rhodocyclaceae	__Azospira	1	3	FJ660524	FJ660497	FJ660600	0	0	44	0	0	76	0	0	0	0	0	0	0	0	0	0
Bacteria; __Proteobacteria; __Gammaproteobacteria; __Xanthomonadales; __Sinobacteraceae; __uncultured; __uncultured_bacterium	Bacteria	__Proteobacteria	__Gammaproteobacteria	__Xanthomonadales	__Sinobacteraceae	__uncultured	1	3	GQ488010	EU134742	GQ500733	13	17	19	0	0	0	18	14	0	0	1	19	3	0	0	15
Bacteria; __Proteobacteria; __Alphaproteobacteria; __Rhodospirillales	Bacteria	__Proteobacteria	__Alphaproteobacteria	__Rhodospirillales	-	-	0.67	3	EF019709	GU731344	GQ402707	11	20	0	0	0	0	34	4	10	0	3	1	2	11	13	9
Bacteria; __Chlamydiae; __Chlamydiales; __cvE6; __uncultured_bacterium	Bacteria	__Chlamydiae	__Chlamydiales	__cvE6	__uncultured_bacterium	-	0.67	3	HM063023	HM444986	FJ976098	0	0	0	0	0	0	38	11	0	0	0	14	3	0	15	37
Bacteria; __Proteobacteria; __Gammaproteobacteria; __Xanthomonadales; __Sinobacteraceae; __uncultured; __uncultured_bacterium	Bacteria	__Proteobacteria	__Gammaproteobacteria	__Xanthomonadales	__Sinobacteraceae	__uncultured	0.67	3	GQ402549	EU335343	JF833908	10	28	0	0	0	0	9	0	17	0	19	0	0	0	10	25
Bacteria; __Bacteroidetes; __Cytophagia; __Cytophagales; __Cytophagaceae; __Flexibacter; __uncultured_bacterium	Bacteria	__Bacteroidetes	__Cytophagia	__Cytophagales	__Cytophagaceae	__Flexibacter	1	3	EU834800	GU454883	HQ114115	24	24	0	0	37	0	15	1	3	0	5	4	0	0	4	0
Bacteria; __Proteobacteria; __Betaproteobacteria; __Nitrosomonadales; __Nitrosomonadaceae; __uncultured; __uncultured_Oxalobacteraceae_bacterium	Bacteria	__Proteobacteria	__Betaproteobacteria	__Nitrosomonadales	__Nitrosomonadaceae	__uncultured	0.67	3	EF018703	EF018746	EF018981	3	47	0	0	0	0	48	9	0	1	0	2	4	3	0	0
Bacteria; __Planctomycetes; __Planctomycetacia; __Planctomycetales; __Planctomycetaceae; __uncultured; __uncultured_planctomycete	Bacteria	__Planctomycetes	__Planctomycetacia	__Planctomycetales	__Planctomycetaceae	__uncultured	0.67	3	EF018591	EF018763	EF018130	36	8	0	0	0	0	0	9	5	0	0	10	21	9	16	2
Bacteria; __Proteobacteria; __Betaproteobacteria; __Rhodocyclales; __Rhodocyclaceae; __uncultured; __uncultured_bacterium	Bacteria	__Proteobacteria	__Betaproteobacteria	__Rhodocyclales	__Rhodocyclaceae	__uncultured	0.67	3	DQ676400	GQ480066	GQ340209	0	0	17	63	25	11	0	0	0	0	0	0	0	0	0	0
Bacteria; __Proteobacteria; __Alphaproteobacteria; __Sphingomonadales; __Erythrobacteraceae; __uncultured	Bacteria	__Proteobacteria	__Alphaproteobacteria	__Sphingomonadales	__Erythrobacteraceae	__uncultured	0.67	3	EU341285	HM438323	AY913360	19	0	81	10	0	0	0	0	0	0	3	0	0	3	0	0
Bacteria; __Proteobacteria; __Betaproteobacteria; __Burkholderiales; __Alcaligenaceae; __uncultured; __uncultured_bacterium	Bacteria	__Proteobacteria	__Betaproteobacteria	__Burkholderiales	__Alcaligenaceae	__uncultured	1	3	AY963453	DQ451484	AY963449	0	45	0	0	0	0	0	20	0	0	7	2	13	1	23	5
Bacteria; __Nitrospirae; __Nitrospira; __Nitrospirales; __Nitrospiraceae; __Nitrospira; __uncultured_bacterium	Bacteria	__Nitrospirae	__Nitrospira	__Nitrospirales	__Nitrospiraceae	__Nitrospira	1	3	JF429111	HM559186	EF492918	8	34	0	0	0	0	24	0	15	0	0	0	19	0	0	15
Bacteria; __Firmicutes; __Clostridia; __Clostridiales; __Veillonellaceae; __Veillonella; __uncultured_bacterium	Bacteria	__Firmicutes	__Clostridia	__Clostridiales	__Veillonellaceae	__Veillonella	1	3	EU137382	EU137396	AM697482	0	0	0	0	0	0	0	30	15	0	0	0	22	0	48	0
Bacteria; __Proteobacteria; __Alphaproteobacteria; __Rhizobiales; __Methylobacteriaceae; __Methylobacterium; __uncultured_bacterium	Bacteria	__Proteobacteria	__Alphaproteobacteria	__Rhizobiales	__Methylobacteriaceae	__Methylobacterium	0.67	3	EU506904	EU506893	AM910539	0	2	0	54	42	0	0	0	0	0	2	0	11	0	0	3
Bacteria; __Actinobacteria; __Frankiales; __Nakamurellaceae; __uncultured	Bacteria	__Actinobacteria	__Frankiales	__Nakamurellaceae	__uncultured	-	0.67	3	HQ462476	JF417732	EF632902	2	26	17	0	0	0	26	0	0	1	3	13	12	3	0	11
Bacteria; __Proteobacteria; __Deltaproteobacteria; __Myxococcales; __Nannocystineae; __Nannocystaceae; __Nannocystis	Bacteria	__Proteobacteria	__Deltaproteobacteria	__Myxococcales	__Nannocystineae	__Nannocystaceae	1	3	JF815509	EU104236	EU283398	0	0	85	21	5	0	0	0	0	2	0	0	0	0	0	0
Bacteria; __Proteobacteria; __Alphaproteobacteria; __Rhizobiales; __JG34-KF-361; __uncultured_bacterium	Bacteria	__Proteobacteria	__Alphaproteobacteria	__Rhizobiales	__JG34-KF-361	__uncultured_bacterium	1	3	EU133400	AB630422	EU133257	17	37	0	0	0	0	16	0	0	0	5	17	0	6	0	14
Bacteria; __Verrucomicrobia; __Spartobacteria; __Chthoniobacterales; __Xiphinematobacteraceae; __Candidatus_Xiphinematobacter; __uncultured_bacterium	Bacteria	__Verrucomicrobia	__Spartobacteria	__Chthoniobacterales	__Xiphinematobacteraceae	__Candidatus_Xiphinematobacter	0.67	3	HM558661	HM558293	EF019121	11	52	0	0	0	0	9	11	0	0	3	0	3	9	11	3
Bacteria; __Proteobacteria; __Betaproteobacteria; __Neisseriales; __Neisseriaceae; __Uruburuella	Bacteria	__Proteobacteria	__Betaproteobacteria	__Neisseriales	__Neisseriaceae	__Uruburuella	1	3	FJ502346	CU927667	AJ586614	12	0	0	0	0	0	0	0	0	0	0	0	54	0	36	8
Bacteria; __Verrucomicrobia; __OPB35_soil_group; __uncultured_bacterium	Bacteria	__Verrucomicrobia	__OPB35_soil_group	__uncultured_bacterium	-	-	0.67	3	FJ625340	GQ402612	FJ625341	8	30	0	0	0	0	17	4	18	0	4	0	5	3	15	6
Bacteria; __Verrucomicrobia; __S-BQ2-57_soil_group; __uncultured_Verrucomicrobia_bacterium	Bacteria	__Verrucomicrobia	__S-BQ2-57_soil_group	__uncultured_Verrucomicrobia_bacterium	-	-	1	3	DQ450785	DQ450778	JF833884	20	46	0	0	0	0	0	0	7	0	0	13	7	11	2	4
Bacteria; __Fusobacteria; __Fusobacteriales; __Leptotrichiaceae; __Leptotrichia	Bacteria	__Fusobacteria	__Fusobacteriales	__Leptotrichiaceae	__Leptotrichia	-	1	3	FJ976383	JN032812	JN713489	0	0	0	0	0	0	0	23	44	0	0	0	25	0	16	0
Bacteria; __Proteobacteria; __Betaproteobacteria; __Burkholderiales; __Comamonadaceae; __Diaphorobacter; __uncultured_bacterium	Bacteria	__Proteobacteria	__Betaproteobacteria	__Burkholderiales	__Comamonadaceae	__Diaphorobacter	0.67	3	HQ230193	DQ316832	EF511602	0	0	76	0	0	32	0	0	0	0	0	0	0	0	0	0
Bacteria; __Verrucomicrobia; __Candidatus_Methylacidiphilum; __uncultured_bacterium	Bacteria	__Verrucomicrobia	__Candidatus_Methylacidiphilum	__uncultured_bacterium	-	-	0.67	3	JQ311849	JF833853	FJ466437	85	0	0	0	0	0	14	3	0	0	0	0	0	6	0	0
Bacteria; __Verrucomicrobia; __Spartobacteria; __Chthoniobacterales; __Xiphinematobacteraceae; __Candidatus_Xiphinematobacter; __uncultured_bacterium	Bacteria	__Verrucomicrobia	__Spartobacteria	__Chthoniobacterales	__Xiphinematobacteraceae	__Candidatus_Xiphinematobacter	1	3	AJ863245	AJ863244	EU135490	35	5	0	0	0	0	19	6	0	9	3	0	11	2	3	15
Bacteria; __Bacteroidetes; __Flavobacteria; __Flavobacteriales; __Flavobacteriaceae; __Flavobacterium	Bacteria	__Bacteroidetes	__Flavobacteria	__Flavobacteriales	__Flavobacteriaceae	__Flavobacterium	1	3	AM934685	DQ228404	HM638232	20	0	0	69	0	0	0	0	0	0	0	18	0	1	0	0
Bacteria; __Bacteroidetes; __Flavobacteria; __Flavobacteriales; __Flavobacteriaceae; __Flavobacterium; __Sporocytophaga	Bacteria	__Bacteroidetes	__Flavobacteria	__Flavobacteriales	__Flavobacteriaceae	__Flavobacterium	0.67	3	EF111099	AM179866	AY550033	0	77	0	0	0	0	17	0	0	0	0	0	0	0	13	0
Bacteria; __Proteobacteria; __Betaproteobacteria; __Burkholderiales; __Oxalobacteraceae; __Massilia	Bacteria	__Proteobacteria	__Betaproteobacteria	__Burkholderiales	__Oxalobacteraceae	__Massilia	1	3	EU249991	JN590428	HQ230196	0	0	87	0	0	20	0	0	0	0	0	0	0	0	0	0
Bacteria; __Proteobacteria; __Betaproteobacteria; __Rhodocyclales; __Rhodocyclaceae; __Sulfuritalea; __uncultured_Rhodocyclaceae_bacterium	Bacteria	__Proteobacteria	__Betaproteobacteria	__Rhodocyclales	__Rhodocyclaceae	__Sulfuritalea	0.67	3	AY532566	FM207924	FM207913	0	0	49	12	26	20	0	0	0	0	0	0	0	0	0	0
Bacteria; __Acidobacteria; __RB41; __uncultured_bacterium	Bacteria	__Acidobacteria	__RB41	__uncultured_bacterium	-	-	0.67	3	HM445494	HM445441	HQ597686	37	33	0	0	0	0	20	0	0	4	0	7	0	1	0	5
Bacteria; __Acidobacteria; __DA023; __uncultured_Acidobacteria_bacterium	Bacteria	__Acidobacteria	__DA023	__uncultured_Acidobacteria_bacterium	-	-	1	3	HM061881	HM062078	HQ597192	24	9	0	0	0	0	18	1	4	1	0	20	3	3	24	0
Bacteria; __Firmicutes; __Bacilli; __Lactobacillales	Bacteria	__Firmicutes	__Bacilli	__Lactobacillales	-	-	0.67	3	JF910019	FJ675580	DQ818622	10	0	9	23	40	17	0	0	2	0	0	0	0	0	4	1
Bacteria; __Planctomycetes; __Planctomycetacia; __Planctomycetales; __Planctomycetaceae; __Isosphaera; __uncultured_bacterium	Bacteria	__Planctomycetes	__Planctomycetacia	__Planctomycetales	__Planctomycetaceae	__Isosphaera	0.67	3	GU172184	HQ674909	HE604055	23	11	0	0	0	0	27	0	0	0	8	1	16	0	9	11
Bacteria; __Actinobacteria; __MB-A2-108; __uncultured_actinobacterium	Bacteria	__Actinobacteria	__MB-A2-108	__uncultured_actinobacterium	-	-	1	3	JF703491	JF733445	EF019551	48	14	0	0	0	0	11	0	1	0	0	20	0	2	2	7
Bacteria; __Acidobacteria; __DA052; __uncultured_bacterium	Bacteria	__Acidobacteria	__DA052	__uncultured_bacterium	-	-	0.67	3	FJ625361	FJ624912	AY913288	12	15	0	0	0	0	6	18	14	1	13	0	0	5	4	17
Bacteria; __Firmicutes; __Bacilli; __Bacillales; __Planococcaceae; __Sporosarcina; __Bacillus	Bacteria	__Firmicutes	__Bacilli	__Bacillales	__Planococcaceae	__Sporosarcina	0.67	3	HM355629	AF548878	AY690703	0	0	29	15	30	29	0	2	0	0	0	0	0	0	0	0
Bacteria; __Verrucomicrobia; __Spartobacteria; __Chthoniobacterales; __Chthoniobacteraceae; __Chthoniobacter; __uncultured_bacterium	Bacteria	__Verrucomicrobia	__Spartobacteria	__Chthoniobacterales	__Chthoniobacteraceae	__Chthoniobacter	1	3	EU135441	HQ114093	GQ264515	24	37	0	0	0	0	23	0	0	0	0	2	8	3	6	1
Bacteria; __Proteobacteria; __Gammaproteobacteria; __Xanthomonadales; __Sinobacteraceae; __uncultured; __uncultured_bacterium	Bacteria	__Proteobacteria	__Gammaproteobacteria	__Xanthomonadales	__Sinobacteraceae	__uncultured	0.67	3	HM186234	JN003136	HM445175	12	69	0	0	0	0	18	0	0	0	0	0	0	0	0	5
Bacteria; __Bacteroidetes; __Sphingobacteriia; __Sphingobacteriales; __Chitinophagaceae; __uncultured; __uncultured_bacterium	Bacteria	__Bacteroidetes	__Sphingobacteriia	__Sphingobacteriales	__Chitinophagaceae	__uncultured	1	3	GQ264416	GQ264470	GQ264363	0	0	0	0	0	0	11	13	0	2	29	28	14	0	0	6
Bacteria; __Proteobacteria; __Gammaproteobacteria; __Xanthomonadales; __Xanthomonadaceae; __Pseudoxanthomonas	Bacteria	__Proteobacteria	__Gammaproteobacteria	__Xanthomonadales	__Xanthomonadaceae	__Pseudoxanthomonas	0.67	3	AY650027	GU444095	EF219047	0	0	0	102	0	0	0	0	0	0	0	0	0	0	0	0
Bacteria; __Bacteroidetes; __Sphingobacteriia; __Sphingobacteriales; __Chitinophagaceae; __uncultured; __uncultured_Bacteroidetes_bacterium	Bacteria	__Bacteroidetes	__Sphingobacteriia	__Sphingobacteriales	__Chitinophagaceae	__uncultured	0.67	3	AY947931	EF111058	FJ466237	45	45	0	0	0	0	0	0	3	0	0	0	0	0	9	0
Bacteria; __Verrucomicrobia; __Opitutae; __Opitutales; __Opitutaceae; __Opitutus; __uncultured_bacterium	Bacteria	__Verrucomicrobia	__Opitutae	__Opitutales	__Opitutaceae	__Opitutus	0.67	3	DQ404823	GU731343	DQ833492	24	0	0	0	0	0	25	0	13	1	37	0	2	0	0	0
Unassigned	Unassigned	-	-	-	-	-	1	1	NA	NA	NA	21	18	0	0	0	0	0	0	34	0	0	0	22	6	0	0
Bacteria; __Proteobacteria; __Alphaproteobacteria; __Rhizobiales; __Methylobacteriaceae; __Methylobacterium; __Methylobacterium_populi	Bacteria	__Proteobacteria	__Alphaproteobacteria	__Rhizobiales	__Methylobacteriaceae	__Methylobacterium	0.67	3	DQ870723	HM355679	HM355642	0	0	53	0	12	10	0	12	0	0	0	1	0	3	6	4
Bacteria; __Firmicutes; __Clostridia; __Clostridiales; __Lachnospiraceae; __Incertae_Sedis; __uncultured_bacterium	Bacteria	__Firmicutes	__Clostridia	__Clostridiales	__Lachnospiraceae	__Incertae_Sedis	0.67	3	EF401858	EU767859	HQ764003	0	0	0	60	29	12	0	0	0	0	0	0	0	0	0	0
Bacteria; __Verrucomicrobia; __Spartobacteria; __Chthoniobacterales; __Xiphinematobacteraceae; __Candidatus_Xiphinematobacter; __uncultured_bacterium	Bacteria	__Verrucomicrobia	__Spartobacteria	__Chthoniobacterales	__Xiphinematobacteraceae	__Candidatus_Xiphinematobacter	1	3	EU335421	HM558800	HM558872	24	0	0	0	0	0	0	0	0	2	0	38	3	3	31	0
Bacteria; __Acidobacteria; __RB41	Bacteria	__Acidobacteria	__RB41	-	-	-	1	3	AF013550	FJ946620	HQ864166	17	40	0	0	0	0	0	0	10	0	0	6	4	11	0	13
Bacteria; __Proteobacteria; __Gammaproteobacteria; __Xanthomonadales; __Xanthomonadaceae; __Rhodanobacter	Bacteria	__Proteobacteria	__Gammaproteobacteria	__Xanthomonadales	__Xanthomonadaceae	__Rhodanobacter	0.67	3	EU335291	EF018892	EU150258	0	0	0	0	0	0	19	30	7	1	0	0	3	1	5	35
Bacteria; __Actinobacteria; __MB-A2-108; __uncultured_bacterium	Bacteria	__Actinobacteria	__MB-A2-108	__uncultured_bacterium	-	-	0.67	3	JN002831	AB672291	AB672260	18	21	0	0	0	0	26	0	11	0	0	5	0	7	0	12
Bacteria; __Proteobacteria; __Gammaproteobacteria; __Alteromonadales; __Shewanellaceae; __Shewanella; __Shewanella_algae	Bacteria	__Proteobacteria	__Gammaproteobacteria	__Alteromonadales	__Shewanellaceae	__Shewanella	0.67	3	U91545	U91546	FM995171	0	0	0	79	21	0	0	0	0	0	0	0	0	0	0	0
Bacteria; __Proteobacteria; __Deltaproteobacteria; __Myxococcales; __Cystobacterineae; __Cystobacteraceae; __uncultured_bacterium	Bacteria	__Proteobacteria	__Deltaproteobacteria	__Myxococcales	__Cystobacterineae	__Cystobacteraceae	0.67	3	EU202851	HQ864107	HQ863976	0	15	0	0	0	0	0	21	9	0	21	30	0	3	0	0
Bacteria; __Planctomycetes; __Planctomycetacia; __Planctomycetales; __Planctomycetaceae; __Gemmata; __uncultured_bacterium	Bacteria	__Planctomycetes	__Planctomycetacia	__Planctomycetales	__Planctomycetaceae	__Gemmata	1	3	FJ466128	GQ402611	GQ402704	14	59	0	0	0	0	0	6	0	0	0	0	0	0	9	11
Bacteria; __Bacteroidetes; __Sphingobacteriia; __Sphingobacteriales; __Chitinophagaceae; __uncultured; __uncultured_Saprospiraceae_bacterium	Bacteria	__Bacteroidetes	__Sphingobacteriia	__Sphingobacteriales	__Chitinophagaceae	__uncultured	1	3	EU177688	EU177689	EU177761	0	0	51	39	0	9	0	0	0	0	0	0	0	0	0	0
Bacteria; __Acidobacteria; __Acidobacteriales; __Acidobacteriaceae; __uncultured; __uncultured_Acidobacteria_bacterium	Bacteria	__Acidobacteria	__Acidobacteriales	__Acidobacteriaceae	__uncultured	__uncultured_Acidobacteria_bacterium	1	3	HQ599063	HQ598767	HQ598775	9	14	0	0	0	0	4	6	25	1	15	12	4	3	3	3
Bacteria; __Actinobacteria; __Propionibacteriales; __Nocardioidaceae; __Nocardioides	Bacteria	__Actinobacteria	__Propionibacteriales	__Nocardioidaceae	__Nocardioides	-	1	3	FJ204411	AB074621	AB302339	0	0	97	0	0	1	0	0	0	0	0	0	0	0	0	0
Bacteria; __Proteobacteria; __Alphaproteobacteria; __Rhodospirillales; __DA111; __uncultured_forest_soil_bacterium	Bacteria	__Proteobacteria	__Alphaproteobacteria	__Rhodospirillales	__DA111	__uncultured_forest_soil_bacterium	1	3	AY913595	AY913278	AY913482	2	14	0	0	0	0	21	7	4	0	8	0	8	4	14	16
Bacteria; __Acidobacteria; __Acidobacteriales; __Acidobacteriaceae; __uncultured; __uncultured_Acidobacteria_bacterium	Bacteria	__Acidobacteria	__Acidobacteriales	__Acidobacteriaceae	__uncultured	__uncultured_Acidobacteria_bacterium	0.67	3	HM445290	HM061987	HM062214	18	20	0	0	0	0	10	0	10	0	9	9	7	1	5	9
Bacteria; __Actinobacteria; __Micrococcales; __Dermacoccaceae; __Dermacoccus	Bacteria	__Actinobacteria	__Micrococcales	__Dermacoccaceae	__Dermacoccus	-	1	3	AF409025	AF409027	FJ796466	0	0	3	25	25	20	8	3	0	1	6	1	0	5	1	0
Bacteria; __Bacteroidetes; __Cytophagia; __Cytophagales; __Cytophagaceae; __Flexibacter; __uncultured_bacterium	Bacteria	__Bacteroidetes	__Cytophagia	__Cytophagales	__Cytophagaceae	__Flexibacter	1	3	HQ118645	HQ114195	FJ478511	26	34	0	0	0	0	22	0	0	1	0	0	0	3	0	11
Bacteria; __Acidobacteria; __DA052; __uncultured_bacterium	Bacteria	__Acidobacteria	__DA052	__uncultured_bacterium	-	-	1	3	EU335324	GQ402587	GQ402640	11	6	0	0	0	0	0	2	26	0	0	1	31	0	17	3
Bacteria; __Proteobacteria; __Alphaproteobacteria; __Rhizobiales; __Phyllobacteriaceae	Bacteria	__Proteobacteria	__Alphaproteobacteria	__Rhizobiales	__Phyllobacteriaceae	-	0.67	3	HM099653	EU431701	AM934992	0	0	70	0	0	26	0	0	0	0	0	0	0	0	0	0
Bacteria; __Bacteroidetes; __Sphingobacteriia; __Sphingobacteriales; __Chitinophagaceae; __uncultured; __uncultured_bacterium	Bacteria	__Bacteroidetes	__Sphingobacteriia	__Sphingobacteriales	__Chitinophagaceae	__uncultured	1	3	EF018208	EF020017	EU133757	0	49	0	0	0	0	26	0	0	0	0	9	0	0	0	12
Bacteria; __Chloroflexi; __Ktedonobacteria; __JG30-KF-AS9; __uncultured_soil_bacterium	Bacteria	__Chloroflexi	__Ktedonobacteria	__JG30-KF-AS9	__uncultured_soil_bacterium	-	1	1	DQ129211	NA	NA	29	11	0	0	0	0	11	3	14	0	9	7	3	1	7	1
Bacteria; __Proteobacteria; __Deltaproteobacteria; __Myxococcales; __Nannocystineae; __Haliangiaceae; __Haliangium; __uncultured_bacterium	Bacteria	__Proteobacteria	__Deltaproteobacteria	__Myxococcales	__Nannocystineae	__Haliangiaceae	0.67	3	AY921674	HM459635	EU881183	37	19	0	0	0	0	0	3	7	0	10	0	0	2	0	18
Bacteria; __Bacteroidetes; __Bacteroidia; __Bacteroidales; __Porphyromonadaceae; __Parabacteroides; __uncultured_organism	Bacteria	__Bacteroidetes	__Bacteroidia	__Bacteroidales	__Porphyromonadaceae	__Parabacteroides	1	3	HQ763035	HQ763058	HQ760623	0	0	28	0	10	43	0	0	0	0	0	0	0	14	0	0
Bacteria; __Actinobacteria; __Corynebacteriales; __Corynebacteriaceae; __Corynebacterium; __Corynebacterium_pseudodiphtheriticum	Bacteria	__Actinobacteria	__Corynebacteriales	__Corynebacteriaceae	__Corynebacterium	__Corynebacterium_pseudodiphtheriticum	0.67	3	X81918	AJ439343	FM992796	0	0	0	0	0	0	0	11	11	0	33	0	25	0	15	0
Bacteria; __Firmicutes; __Clostridia; __Clostridiales; __Clostridiaceae; __Clostridium	Bacteria	__Firmicutes	__Clostridia	__Clostridiales	__Clostridiaceae	__Clostridium	1	3	HQ183772	FN667342	FN868399	0	0	37	0	17	40	0	0	0	0	0	0	0	0	0	0
Bacteria; __Proteobacteria; __Deltaproteobacteria; __Bdellovibrionales; __Bdellovibrionaceae; __Bdellovibrio; __uncultured_bacterium	Bacteria	__Proteobacteria	__Deltaproteobacteria	__Bdellovibrionales	__Bdellovibrionaceae	__Bdellovibrio	1	3	HQ118564	JF429081	FJ790560	11	31	0	0	0	0	12	8	8	0	11	7	4	1	0	0
Bacteria; __Proteobacteria; __Betaproteobacteria; __Burkholderiales; __Comamonadaceae; __Limnohabitans; __uncultured_bacterium	Bacteria	__Proteobacteria	__Betaproteobacteria	__Burkholderiales	__Comamonadaceae	__Limnohabitans	1	3	HM128537	JF697358	JF697370	0	18	46	17	12	0	0	0	0	0	0	0	0	0	0	0
Bacteria; __Bacteroidetes; __Flavobacteria; __Flavobacteriales; __Flavobacteriaceae; __Flavobacterium; __uncultured_Sphingobacteriales_bacterium	Bacteria	__Bacteroidetes	__Flavobacteria	__Flavobacteriales	__Flavobacteriaceae	__Flavobacterium	0.67	3	AJ697702	AJ697703	FQ659562	0	0	0	0	70	13	0	0	0	0	0	10	0	0	0	0
Bacteria; __Bacteroidetes; __Flavobacteria; __Flavobacteriales; __Flavobacteriaceae; __Flavobacterium; __uncultured_Bacteroidetes_bacterium	Bacteria	__Bacteroidetes	__Flavobacteria	__Flavobacteriales	__Flavobacteriaceae	__Flavobacterium	0.67	3	AY212593	JN038679	JN038873	7	75	0	0	0	0	0	0	2	0	0	0	0	0	0	8
Bacteria; __Firmicutes; __Bacilli; __Lactobacillales; __Streptococcaceae; __Lactococcus; __Lactococcus_lactis	Bacteria	__Firmicutes	__Bacilli	__Lactobacillales	__Streptococcaceae	__Lactococcus	0.67	3	DQ223875	DQ223876	HQ753833	0	0	0	4	48	18	7	0	7	0	0	0	0	0	8	0
Bacteria; __Proteobacteria; __Deltaproteobacteria; __Myxococcales; __Cystobacterineae; __uncultured; __uncultured_bacterium	Bacteria	__Proteobacteria	__Deltaproteobacteria	__Myxococcales	__Cystobacterineae	__uncultured	0.67	3	HM558884	HM558381	JF833602	0	18	0	0	0	0	0	17	6	0	11	0	39	0	0	0
Bacteria; __Acidobacteria; __DA052; __uncultured_bacterium	Bacteria	__Acidobacteria	__DA052	__uncultured_bacterium	-	-	1	3	FJ625307	FJ624911	FJ625349	28	20	0	0	0	0	0	0	15	0	1	9	4	3	5	6
Bacteria; __Elusimicrobia; __Lineage_IIa; __uncultured_soil_bacterium	Bacteria	__Elusimicrobia	__Lineage_IIa	__uncultured_soil_bacterium	-	-	0.67	3	FJ405885	GU598741	FQ659564	0	74	0	0	0	0	0	0	9	0	8	0	0	0	0	0
Bacteria; __Verrucomicrobia; __OPB35_soil_group	Bacteria	__Verrucomicrobia	__OPB35_soil_group	-	-	-	1	3	EF516685	AY960778	AY960781	18	1	0	0	0	0	29	9	10	0	5	3	14	0	0	2
Bacteria; __Bacteroidetes; __Flavobacteria; __Flavobacteriales; __Cryomorphaceae; __Fluviicola	Bacteria	__Bacteroidetes	__Flavobacteria	__Flavobacteriales	__Cryomorphaceae	__Fluviicola	1	3	AY948070	FN824876	FN668198	0	0	91	0	0	0	0	0	0	0	0	0	0	0	0	0
Bacteria; __Acidobacteria; __Candidatus_Solibacter; __uncultured_bacterium	Bacteria	__Acidobacteria	__Candidatus_Solibacter	__uncultured_bacterium	-	-	0.67	3	JN023278	HQ598900	FJ004748	9	9	0	0	0	0	17	19	2	0	18	0	11	1	1	4
Bacteria; __Firmicutes; __Bacilli; __Bacillales; __Bacillaceae; __Oceanobacillus	Bacteria	__Firmicutes	__Bacilli	__Bacillales	__Bacillaceae	__Oceanobacillus	1	3	DQ089679	AJ640134	FJ937885	0	0	43	0	0	47	0	0	0	0	0	0	0	0	0	0
Bacteria; __Firmicutes; __Bacilli; __Bacillales; __Bacillaceae; __Bacillus	Bacteria	__Firmicutes	__Bacilli	__Bacillales	__Bacillaceae	__Bacillus	1	3	AJ316316	AJ880003	AY737309	0	0	0	0	2	88	0	0	0	0	0	0	0	0	0	0
Bacteria; __Firmicutes; __Bacilli; __Bacillales; __Bacillaceae; __Ureibacillus; __Ureibacillus_thermosphaericus	Bacteria	__Firmicutes	__Bacilli	__Bacillales	__Bacillaceae	__Ureibacillus	0.67	3	AB034718	AB210998	AB211000	0	0	0	53	37	0	0	0	0	0	0	0	0	0	0	0
Bacteria; __Candidate_division_TM7; __uncultured_bacterium	Bacteria	__Candidate_division_TM7	__uncultured_bacterium	-	-	-	0.67	3	FJ716015	DQ640696	HM558994	0	0	12	0	77	0	0	0	0	0	0	0	0	0	0	0
Bacteria; __Acidobacteria; __Acidobacteriales; __Acidobacteriaceae; __uncultured; __uncultured_bacterium	Bacteria	__Acidobacteria	__Acidobacteriales	__Acidobacteriaceae	__uncultured	__uncultured_bacterium	1	3	GQ402670	GQ402773	GQ402638	20	10	0	0	0	0	6	2	2	0	21	19	2	4	3	0
Bacteria; __Proteobacteria; __Betaproteobacteria; __Burkholderiales; __Burkholderiaceae; __Burkholderia	Bacteria	__Proteobacteria	__Betaproteobacteria	__Burkholderiales	__Burkholderiaceae	__Burkholderia	1	3	HQ693873	AB232336	JF504703	0	42	0	0	0	0	0	6	31	0	0	0	0	0	0	10
Bacteria; __Bacteroidetes; __Sphingobacteriia; __Sphingobacteriales; __Chitinophagaceae; __uncultured; __uncultured_Bacteroidetes_bacterium	Bacteria	__Bacteroidetes	__Sphingobacteriia	__Sphingobacteriales	__Chitinophagaceae	__uncultured	0.67	3	FM866271	JN367214	JF319206	0	0	0	0	0	30	24	0	3	3	0	0	8	16	4	0
Bacteria; __Acidobacteria; __Candidatus_Solibacter; __uncultured_bacterium	Bacteria	__Acidobacteria	__Candidatus_Solibacter	__uncultured_bacterium	-	-	1	3	FJ466271	EF520618	AB179516	11	11	0	0	0	0	15	3	0	2	21	4	5	0	9	6
Bacteria; __Bacteroidetes; __Sphingobacteriia; __Sphingobacteriales; __NS11-12_marine_group; __uncultured_bacterium	Bacteria	__Bacteroidetes	__Sphingobacteriia	__Sphingobacteriales	__NS11-12_marine_group	__uncultured_bacterium	0.67	3	HQ827974	EU283360	HQ609621	0	0	29	0	50	0	0	0	0	0	0	8	0	0	0	0
Bacteria; __Actinobacteria; __Streptomycetales; __Streptomycetaceae; __Kitasatospora	Bacteria	__Actinobacteria	__Streptomycetales	__Streptomycetaceae	__Kitasatospora	-	1	3	U93322	U93328	FJ887953	28	7	0	0	0	12	27	0	1	2	0	0	0	3	2	5
Bacteria; __Actinobacteria; __Micrococcales; __Sanguibacteraceae; __Sanguibacter; __Sanguibacter_inulinus	Bacteria	__Actinobacteria	__Micrococcales	__Sanguibacteraceae	__Sanguibacter	__Sanguibacter_inulinus	0.67	3	FM955864	DQ339590	X79451	18	0	0	0	53	16	0	0	0	0	0	0	0	0	0	0
Bacteria; __Proteobacteria; __Alphaproteobacteria; __Rhodospirillales; __Acetobacteraceae; __Acidicaldus; __uncultured_soil_bacterium	Bacteria	__Proteobacteria	__Alphaproteobacteria	__Rhodospirillales	__Acetobacteraceae	__Acidicaldus	0.67	3	AB089098	AY326614	AY326613	19	24	0	0	0	0	1	13	9	0	6	3	1	6	0	4
Bacteria; __Cyanobacteria; __WD272; __uncultured_bacterium	Bacteria	__Cyanobacteria	__WD272	__uncultured_bacterium	-	-	0.67	3	AY913547	JN023255	FJ625338	1	30	0	0	0	0	21	12	5	0	6	0	11	0	0	0
Bacteria; __Bacteroidetes; __Sphingobacteriia; __Sphingobacteriales; __Chitinophagaceae; __Ferruginibacter; __uncultured_Bacteroidetes_bacterium	Bacteria	__Bacteroidetes	__Sphingobacteriia	__Sphingobacteriales	__Chitinophagaceae	__Ferruginibacter	0.67	3	FJ946600	FN811262	EF522294	17	34	0	0	0	0	28	0	0	0	0	7	0	0	0	0
Bacteria; __Candidate_division_TM7; __uncultured_bacterium	Bacteria	__Candidate_division_TM7	__uncultured_bacterium	-	-	-	0.67	3	AY225653	CU923473	GQ480099	0	0	0	80	4	1	0	0	0	0	0	0	0	0	0	0
Bacteria; __Bacteroidetes; __Sphingobacteriia; __Sphingobacteriales; __Chitinophagaceae; __Chitinophaga	Bacteria	__Bacteroidetes	__Sphingobacteriia	__Sphingobacteriales	__Chitinophagaceae	__Chitinophaga	0.67	3	HE583159	EF462374	EF462377	19	0	0	0	0	0	0	12	0	4	0	13	0	4	32	1
Bacteria; __Proteobacteria; __Deltaproteobacteria; __Myxococcales; __Sorangiineae; __Polyangiaceae; __Sorangium; __uncultured_bacterium	Bacteria	__Proteobacteria	__Deltaproteobacteria	__Myxococcales	__Sorangiineae	__Polyangiaceae	1	3	FJ624902	GQ402564	GU127823	25	0	0	0	0	0	19	0	0	0	14	3	2	1	16	5
Bacteria; __Actinobacteria; __Frankiales; __Acidothermaceae; __Acidothermus	Bacteria	__Actinobacteria	__Frankiales	__Acidothermaceae	__Acidothermus	-	1	3	AF498716	AY234546	JF833847	15	14	0	0	0	0	33	0	0	0	0	0	12	2	0	9
Bacteria; __Actinobacteria; __Corynebacteriales; __Nocardiaceae; __Gordonia; __Gordonia_terrae	Bacteria	__Actinobacteria	__Corynebacteriales	__Nocardiaceae	__Gordonia	__Gordonia_terrae	0.67	3	JF279928	GQ342299	EU333873	0	0	19	2	26	11	11	7	8	0	0	0	0	0	0	0
Bacteria; __Bacteroidetes; __Bacteroidia; __Bacteroidales; __Porphyromonadaceae; __Paludibacter; __uncultured_bacterium	Bacteria	__Bacteroidetes	__Bacteroidia	__Bacteroidales	__Porphyromonadaceae	__Paludibacter	1	3	CU927381	CU925448	CU927768	0	0	49	6	29	0	0	0	0	0	0	0	0	0	0	0
Bacteria; __Proteobacteria; __Alphaproteobacteria; __Rhodospirillales; __wr0007; __uncultured_alpha_proteobacterium	Bacteria	__Proteobacteria	__Alphaproteobacteria	__Rhodospirillales	__wr0007	__uncultured_alpha_proteobacterium	0.67	3	GQ120641	EU133352	AM935759	22	6	0	0	0	0	19	0	27	0	6	2	0	0	1	0
Bacteria; __Actinobacteria; __Corynebacteriales; __Corynebacteriaceae; __Turicella; __uncultured_bacterium	Bacteria	__Actinobacteria	__Corynebacteriales	__Corynebacteriaceae	__Turicella	__uncultured_bacterium	1	3	FM872800	FM872902	FM872859	0	0	0	19	60	0	0	0	0	0	0	0	4	0	0	0
Bacteria; __Verrucomicrobia; __Opitutae; __Opitutales; __Opitutaceae; __Opitutus	Bacteria	__Verrucomicrobia	__Opitutae	__Opitutales	__Opitutaceae	__Opitutus	1	3	FM200894	GQ390240	FJ822617	0	24	10	26	0	0	0	1	0	0	0	0	0	0	0	22
Bacteria; __Actinobacteria; __Propionibacteriales; __Nocardioidaceae	Bacteria	__Actinobacteria	__Propionibacteriales	__Nocardioidaceae	-	-	1	3	JN003123	FJ891029	AM934734	0	36	0	0	0	0	14	0	0	1	0	0	0	3	0	29
Bacteria; __Proteobacteria; __Betaproteobacteria; __Burkholderiales; __Alcaligenaceae; __uncultured; __uncultured_bacterium	Bacteria	__Proteobacteria	__Betaproteobacteria	__Burkholderiales	__Alcaligenaceae	__uncultured	1	3	AB672164	HM445304	EU133883	16	21	0	0	0	0	2	4	12	0	0	5	10	0	13	0
Bacteria; __Proteobacteria; __Deltaproteobacteria; __GR-WP33-30	Bacteria	__Proteobacteria	__Deltaproteobacteria	__GR-WP33-30	-	-	1	3	FJ479291	AM935097	JN003128	24	13	0	0	0	0	24	5	7	0	0	10	0	0	0	0
Bacteria; __Proteobacteria; __Alphaproteobacteria; __Rhizobiales; __Rhizobiaceae; __Rhizobium	Bacteria	__Proteobacteria	__Alphaproteobacteria	__Rhizobiales	__Rhizobiaceae	__Rhizobium	1	3	AF511491	AY945955	AF282924	0	0	0	0	0	0	0	11	21	0	8	0	7	0	35	0
Bacteria; __Proteobacteria; __Alphaproteobacteria; __Rhodospirillales; __DA111; __uncultured_bacterium	Bacteria	__Proteobacteria	__Alphaproteobacteria	__Rhodospirillales	__DA111	__uncultured_bacterium	0.67	3	EU335349	EF600571	EU043719	7	6	0	0	0	0	15	6	8	0	3	5	4	10	7	11
Bacteria; __Chloroflexi; __Ktedonobacteria; __Ktedonobacterales; __Ktedonobacteraceae; __uncultured; __uncultured_bacterium	Bacteria	__Chloroflexi	__Ktedonobacteria	__Ktedonobacterales	__Ktedonobacteraceae	__uncultured	1	3	EU133977	EU134208	HQ864146	6	28	0	0	0	0	18	9	4	0	0	0	8	0	0	9
Bacteria; __Chlamydiae; __Chlamydiales; __cvE6; __uncultured_bacterium	Bacteria	__Chlamydiae	__Chlamydiales	__cvE6	__uncultured_bacterium	-	0.67	3	JN606074	DQ444442	HM063023	0	15	0	0	0	0	47	0	20	0	0	0	0	0	0	0
Bacteria; __Proteobacteria; __Gammaproteobacteria; __Methylococcales	Bacteria	__Proteobacteria	__Gammaproteobacteria	__Methylococcales	-	-	0.67	3	FJ660594	GU454947	GU455112	0	0	47	0	0	35	0	0	0	0	0	0	0	0	0	0
Bacteria; __Proteobacteria; __Betaproteobacteria; __Burkholderiales; __Comamonadaceae	Bacteria	__Proteobacteria	__Betaproteobacteria	__Burkholderiales	__Comamonadaceae	-	1	3	AF234681	HQ010814	AB240466	0	24	25	33	0	0	0	0	0	0	0	0	0	0	0	0
Bacteria; __Acidobacteria; __Acidobacteriales; __Acidobacteriaceae; __Acidobacterium; __uncultured_bacterium	Bacteria	__Acidobacteria	__Acidobacteriales	__Acidobacteriaceae	__Acidobacterium	__uncultured_bacterium	0.67	3	AY963463	EU445230	JQ311837	4	9	0	0	0	0	8	9	16	0	13	0	0	0	9	14
Bacteria; __Cyanobacteria; __WD272; __uncultured_bacterium	Bacteria	__Cyanobacteria	__WD272	__uncultured_bacterium	-	-	0.67	3	JN023297	AY425775	FR749811	6	4	0	0	0	0	15	7	14	0	15	2	12	0	4	3
Bacteria; __Firmicutes; __Clostridia; __Clostridiales; __Clostridiaceae; __Clostridium	Bacteria	__Firmicutes	__Clostridia	__Clostridiales	__Clostridiaceae	__Clostridium	1	3	AB610556	FJ384367	AY321657	0	0	32	11	36	0	0	0	2	0	0	0	0	0	0	0
Bacteria; __Proteobacteria; __Alphaproteobacteria; __Rhodospirillales; __DA111; __uncultured_Acetobacteraceae_bacterium	Bacteria	__Proteobacteria	__Alphaproteobacteria	__Rhodospirillales	__DA111	__uncultured_Acetobacteraceae_bacterium	0.67	3	AF465655	EU193082	EU440695	41	0	0	0	0	0	8	5	10	0	0	4	0	6	7	0
Bacteria; __Elusimicrobia; __Lineage_IIa	Bacteria	__Elusimicrobia	__Lineage_IIa	-	-	-	1	3	FJ405885	EU134601	FQ659564	62	18	0	0	0	0	0	0	0	1	0	0	0	0	0	0
Bacteria; __Bacteroidetes; __Sphingobacteriia; __Sphingobacteriales; __Chitinophagaceae; __Ferruginibacter; __uncultured_bacterium	Bacteria	__Bacteroidetes	__Sphingobacteriia	__Sphingobacteriales	__Chitinophagaceae	__Ferruginibacter	0.67	3	FR749739	GQ396857	EU244046	0	39	0	13	0	11	0	0	0	0	0	0	15	0	3	0
Bacteria; __Acidobacteria; __DA023; __uncultured_Acidobacteria_bacterium	Bacteria	__Acidobacteria	__DA023	__uncultured_Acidobacteria_bacterium	-	-	1	3	HQ598694	HM062083	HM062125	4	6	0	0	0	0	22	0	2	2	6	12	9	11	0	7
Bacteria; __Proteobacteria; __Betaproteobacteria; __Burkholderiales; __Burkholderiaceae; __Burkholderia	Bacteria	__Proteobacteria	__Betaproteobacteria	__Burkholderiales	__Burkholderiaceae	__Burkholderia	1	3	FJ528270	JF763859	AY773191	0	15	0	0	0	0	5	24	7	0	0	0	17	0	12	0
Bacteria; __Acidobacteria; __Acidobacteriales; __Acidobacteriaceae; __Edaphobacter; __uncultured_Acidobacteria_bacterium	Bacteria	__Acidobacteria	__Acidobacteriales	__Acidobacteriaceae	__Edaphobacter	__uncultured_Acidobacteria_bacterium	0.67	3	AM697576	HQ598426	HQ598898	8	17	0	0	0	0	3	4	1	0	23	0	5	1	17	1
Bacteria; __Cyanobacteria; __SubsectionIII; __FamilyI; __Leptolyngbya	Bacteria	__Cyanobacteria	__SubsectionIII	__FamilyI	__Leptolyngbya	-	1	3	HQ327233	AY493580	AF076159	15	42	0	0	0	0	1	0	0	0	3	0	0	0	0	18
Bacteria; __Bacteroidetes; __Flavobacteria; __Flavobacteriales; __Flavobacteriaceae; __Flavobacterium; __uncultured_bacterium	Bacteria	__Bacteroidetes	__Flavobacteria	__Flavobacteriales	__Flavobacteriaceae	__Flavobacterium	1	3	JN391863	JN391890	JN391542	25	0	0	25	0	29	0	0	0	0	0	0	0	0	0	0
Bacteria; __Proteobacteria; __Betaproteobacteria; __Rhodocyclales; __Rhodocyclaceae; __uncultured; __uncultured_bacterium	Bacteria	__Proteobacteria	__Betaproteobacteria	__Rhodocyclales	__Rhodocyclaceae	__uncultured	0.67	3	CU922663	AB166785	AB487233	0	0	0	30	8	41	0	0	0	0	0	0	0	0	0	0
Bacteria; __Proteobacteria; __Alphaproteobacteria; __Rhodospirillales; __DA111; __uncultured_bacterium	Bacteria	__Proteobacteria	__Alphaproteobacteria	__Rhodospirillales	__DA111	__uncultured_bacterium	0.67	3	GQ402634	AY326612	GQ402746	0	0	0	0	0	0	23	0	36	0	9	1	0	3	5	2
Bacteria; __Actinobacteria; __Micrococcales; __Microbacteriaceae; __Pseudoclavibacter	Bacteria	__Actinobacteria	__Micrococcales	__Microbacteriaceae	__Pseudoclavibacter	-	1	3	AB329631	AB329630	DQ168830	0	0	0	40	38	0	0	0	0	0	0	0	0	0	0	0
Bacteria; __Bacteroidetes; __Bacteroidia; __Bacteroidales; __Prevotellaceae; __Prevotella; __uncultured_bacterium	Bacteria	__Bacteroidetes	__Bacteroidia	__Bacteroidales	__Prevotellaceae	__Prevotella	1	3	FM995659	FM995647	FM995644	13	0	0	0	0	0	0	11	37	0	7	0	0	0	10	0
Bacteria; __Bacteroidetes; __Sphingobacteriia; __Sphingobacteriales; __PHOS-HE51; __uncultured_bacterium	Bacteria	__Bacteroidetes	__Sphingobacteriia	__Sphingobacteriales	__PHOS-HE51	__uncultured_bacterium	0.67	3	CU927760	JF502993	FJ947131	0	0	24	0	54	0	0	0	0	0	0	0	0	0	0	0
Bacteria; __Proteobacteria; __Alphaproteobacteria; __Rhizobiales; __Beijerinckiaceae; __uncultured; __uncultured_bacterium	Bacteria	__Proteobacteria	__Alphaproteobacteria	__Rhizobiales	__Beijerinckiaceae	__uncultured	0.67	3	JN023555	HM445207	GU205278	21	0	0	0	0	0	7	0	5	0	20	4	6	2	11	2
Bacteria; __Actinobacteria; __Thermoleophilia; __Gaiellales; __Gaiellaceae; __Gaiella; __uncultured_bacterium	Bacteria	__Actinobacteria	__Thermoleophilia	__Gaiellales	__Gaiellaceae	__Gaiella	1	3	EU335248	GQ472411	DQ067016	4	24	0	0	0	0	22	0	9	0	11	0	1	7	0	0
Bacteria; __Bacteroidetes; __Sphingobacteriia; __Sphingobacteriales; __Chitinophagaceae; __uncultured	Bacteria	__Bacteroidetes	__Sphingobacteriia	__Sphingobacteriales	__Chitinophagaceae	__uncultured	0.67	3	EF018581	EU133669	DQ450748	0	38	0	0	0	0	0	9	0	0	0	0	11	4	16	0
Bacteria; __Proteobacteria; __Alphaproteobacteria; __Rhodospirillales; __JG37-AG-20; __uncultured_bacterium	Bacteria	__Proteobacteria	__Alphaproteobacteria	__Rhodospirillales	__JG37-AG-20	__uncultured_bacterium	0.67	3	AJ518766	JN023937	JN023700	8	12	0	0	0	0	0	10	8	2	2	11	2	2	9	11
Bacteria; __Proteobacteria; __Betaproteobacteria; __Burkholderiales; __Burkholderiaceae; __Burkholderia	Bacteria	__Proteobacteria	__Betaproteobacteria	__Burkholderiales	__Burkholderiaceae	__Burkholderia	1	3	ABBD01000779	ABBQ01001003	AECN01000144	19	6	0	0	0	0	0	0	4	0	40	0	0	4	1	3
Bacteria; __Bacteroidetes; __Sphingobacteriia; __Sphingobacteriales; __Chitinophagaceae; __uncultured; __uncultured_bacterium	Bacteria	__Bacteroidetes	__Sphingobacteriia	__Sphingobacteriales	__Chitinophagaceae	__uncultured	0.67	3	EU104113	JN802702	HQ014640	0	0	0	60	0	16	0	0	0	0	0	0	0	0	0	0
Bacteria; __Chlorobi; __Chlorobia; __Chlorobiales; __OPB56; __uncultured_bacterium	Bacteria	__Chlorobi	__Chlorobia	__Chlorobiales	__OPB56	__uncultured_bacterium	0.67	3	CU466692	AB286406	HQ010805	0	0	69	0	0	7	0	0	0	0	0	0	0	0	0	0
Bacteria; __Proteobacteria; __Alphaproteobacteria; __Rhizobiales; __Brucellaceae; __Ochrobactrum	Bacteria	__Proteobacteria	__Alphaproteobacteria	__Rhizobiales	__Brucellaceae	__Ochrobactrum	1	3	JQ014395	FJ005053	AJ550273	0	9	0	17	10	0	0	5	1	0	8	0	10	1	7	8
Unassigned	Unassigned	-	-	-	-	-	1	1	NA	NA	NA	5	7	0	0	0	0	35	0	4	0	4	0	12	3	6	0
Bacteria; __Proteobacteria; __Gammaproteobacteria; __Xanthomonadales; __Sinobacteraceae; __uncultured; __uncultured_bacterium	Bacteria	__Proteobacteria	__Gammaproteobacteria	__Xanthomonadales	__Sinobacteraceae	__uncultured	1	3	JN023944	JN023374	JN024000	0	0	0	0	0	0	0	13	0	1	0	0	0	3	45	14
Bacteria; __Firmicutes; __Clostridia; __Clostridiales; __Ruminococcaceae; __Ruminococcus; __uncultured_bacterium	Bacteria	__Firmicutes	__Clostridia	__Clostridiales	__Ruminococcaceae	__Ruminococcus	1	3	FJ508170	DQ825264	FJ508148	0	0	24	0	23	28	0	0	0	0	0	0	0	0	0	0
Bacteria; __Actinobacteria; __Acidimicrobiia; __Acidimicrobiales; __TM214; __uncultured_bacterium	Bacteria	__Actinobacteria	__Acidimicrobiia	__Acidimicrobiales	__TM214	__uncultured_bacterium	0.67	3	EF019813	EU132590	AY673309	12	7	0	0	0	0	40	7	4	0	0	0	3	2	0	0
Bacteria; __Proteobacteria; __Alphaproteobacteria; __Rhodospirillales; __DA111; __uncultured_bacterium	Bacteria	__Proteobacteria	__Alphaproteobacteria	__Rhodospirillales	__DA111	__uncultured_bacterium	0.67	3	FJ625330	AY234650	JN023827	16	34	0	0	0	0	22	0	1	0	0	0	0	2	0	0
Bacteria; __Acidobacteria; __DA023; __uncultured_Acidobacteria_bacterium	Bacteria	__Acidobacteria	__DA023	__uncultured_Acidobacteria_bacterium	-	-	0.67	3	HQ597514	HQ597659	EU117175	43	0	0	0	0	0	22	0	0	0	5	0	5	0	0	0
Bacteria; __Proteobacteria; __Betaproteobacteria; __Nitrosomonadales; __Nitrosomonadaceae; __Nitrosomonas; __Nitrosomonas_sp._Is79A3	Bacteria	__Proteobacteria	__Betaproteobacteria	__Nitrosomonadales	__Nitrosomonadaceae	__Nitrosomonas	0.67	3	CP002876	AJ621026	HQ221945	0	0	0	0	31	44	0	0	0	0	0	0	0	0	0	0
Bacteria; __Cyanobacteria; __SubsectionIII; __FamilyI; __uncultured; __uncultured_cyanobacterium	Bacteria	__Cyanobacteria	__SubsectionIII	__FamilyI	__uncultured	__uncultured_cyanobacterium	1	3	DQ181742	HQ188994	HQ189089	2	32	0	0	0	0	23	0	0	0	0	0	0	5	0	13
Bacteria; __Proteobacteria; __Alphaproteobacteria; __Rhizobiales; __A0839; __uncultured_proteobacterium	Bacteria	__Proteobacteria	__Alphaproteobacteria	__Rhizobiales	__A0839	__uncultured_proteobacterium	0.67	3	EF019515	HM445221	EF019195	2	18	0	0	0	0	3	0	0	0	26	0	0	0	15	11
Bacteria; __Proteobacteria; __Betaproteobacteria; __Burkholderiales; __Burkholderiaceae; __Burkholderia	Bacteria	__Proteobacteria	__Betaproteobacteria	__Burkholderiales	__Burkholderiaceae	__Burkholderia	1	3	DQ777734	HQ752367	DQ419955	6	16	0	0	0	0	5	0	6	1	33	3	5	0	0	0
Bacteria; __Fusobacteria; __Fusobacteriales; __Fusobacteriaceae; __Fusobacterium	Bacteria	__Fusobacteria	__Fusobacteriales	__Fusobacteriaceae	__Fusobacterium	-	1	3	AJ867041	AJ867040	DQ113760	0	0	0	74	0	0	0	0	0	0	0	0	0	0	0	0
Bacteria; __Firmicutes; __Clostridia; __Clostridiales; __Veillonellaceae; __Phascolarctobacterium; __uncultured_bacterium	Bacteria	__Firmicutes	__Clostridia	__Clostridiales	__Veillonellaceae	__Phascolarctobacterium	1	3	EF402713	EF400836	EF400828	0	0	27	0	22	25	0	0	0	0	0	0	0	0	0	0
Bacteria; __Firmicutes; __Clostridia; __Clostridiales; __Lachnospiraceae; __Incertae_Sedis	Bacteria	__Firmicutes	__Clostridia	__Clostridiales	__Lachnospiraceae	__Incertae_Sedis	0.67	3	DQ796919	HQ767652	DQ809010	0	0	36	8	0	30	0	0	0	0	0	0	0	0	0	0
Bacteria; __Proteobacteria; __Epsilonproteobacteria; __Campylobacterales; __Campylobacteraceae; __Arcobacter	Bacteria	__Proteobacteria	__Epsilonproteobacteria	__Campylobacterales	__Campylobacteraceae	__Arcobacter	1	3	GU300770	GU179724	CU927157	0	0	0	23	5	41	0	0	0	0	5	0	0	0	0	0
Bacteria; __Actinobacteria; __Thermoleophilia; __Solirubrobacterales; __Patulibacteraceae; __Patulibacter	Bacteria	__Actinobacteria	__Thermoleophilia	__Solirubrobacterales	__Patulibacteraceae	__Patulibacter	1	3	HM186068	HQ462516	DQ395956	10	24	0	0	0	0	4	3	2	0	0	1	0	9	1	20
Bacteria; __Bacteroidetes; __Flavobacteria; __Flavobacteriales; __Flavobacteriaceae; __Flavobacterium; __uncultured_bacterium	Bacteria	__Bacteroidetes	__Flavobacteria	__Flavobacteriales	__Flavobacteriaceae	__Flavobacterium	0.67	3	EU979114	EF632773	DQ264616	0	0	0	0	0	0	0	21	20	5	0	4	0	1	3	20
Bacteria; __Proteobacteria; __Deltaproteobacteria; __Myxococcales; __Sorangiineae; __Polyangiaceae; __Sorangium; __uncultured_bacterium	Bacteria	__Proteobacteria	__Deltaproteobacteria	__Myxococcales	__Sorangiineae	__Polyangiaceae	1	3	DQ906906	FJ466202	FJ466153	12	6	0	0	0	0	16	0	3	0	7	0	0	12	10	8
Bacteria; __Firmicutes; __Bacilli; __Bacillales; __Bacillaceae; __Bacillus	Bacteria	__Firmicutes	__Bacilli	__Bacillales	__Bacillaceae	__Bacillus	1	3	DQ232412	EF491962	AB637113	8	0	30	0	7	8	6	0	0	0	1	0	0	1	5	7
Bacteria; __Planctomycetes; __Phycisphaerae; __WD2101_soil_group; __uncultured_bacterium	Bacteria	__Planctomycetes	__Phycisphaerae	__WD2101_soil_group	__uncultured_bacterium	-	1	3	GQ402663	FJ479202	FJ478631	17	42	0	0	0	0	0	0	0	0	0	7	0	0	7	0
Bacteria; __Bacteroidetes; __Sphingobacteriia; __Sphingobacteriales; __NS11-12_marine_group	Bacteria	__Bacteroidetes	__Sphingobacteriia	__Sphingobacteriales	__NS11-12_marine_group	-	1	2	JN656799	FN827210	NA	0	0	0	27	31	15	0	0	0	0	0	0	0	0	0	0
Bacteria; __Firmicutes; __Clostridia; __Clostridiales; __Veillonellaceae; __Dialister; __uncultured_bacterium	Bacteria	__Firmicutes	__Clostridia	__Clostridiales	__Veillonellaceae	__Dialister	1	3	FJ364940	AY978786	GQ156725	0	0	0	0	0	70	0	0	0	0	3	0	0	0	0	0
Bacteria; __Proteobacteria; __Betaproteobacteria; __TRA3-20; __uncultured_bacterium	Bacteria	__Proteobacteria	__Betaproteobacteria	__TRA3-20	__uncultured_bacterium	-	1	3	EU133849	DQ017923	EU133830	0	42	0	0	0	0	8	0	0	0	0	6	0	0	0	17
Bacteria; __Verrucomicrobia; __OPB35_soil_group; __uncultured_bacterium	Bacteria	__Verrucomicrobia	__OPB35_soil_group	__uncultured_bacterium	-	-	0.67	3	FJ624907	EF111054	DQ017930	0	27	0	0	0	0	33	0	0	0	10	0	0	0	0	3
Bacteria; __Acidobacteria; __32-21; __uncultured_bacterium	Bacteria	__Acidobacteria	__32-21	__uncultured_bacterium	-	-	0.67	3	HQ598441	EU132177	EF492945	3	11	0	0	0	0	13	0	20	0	0	5	5	4	0	12
Bacteria; __Proteobacteria; __Alphaproteobacteria; __Rhizobiales; __Xanthobacteraceae; __uncultured	Bacteria	__Proteobacteria	__Alphaproteobacteria	__Rhizobiales	__Xanthobacteraceae	__uncultured	0.67	3	EF018161	EF020126	EF020096	10	33	0	0	0	0	12	1	7	0	0	0	0	1	1	8
Bacteria; __Chloroflexi; __Anaerolineae; __Anaerolineales; __Anaerolineaceae; __uncultured; __uncultured_Chloroflexi_bacterium	Bacteria	__Chloroflexi	__Anaerolineae	__Anaerolineales	__Anaerolineaceae	__uncultured	0.67	3	AY921790	FJ902461	FJ902424	0	0	63	0	9	0	0	0	0	0	0	0	0	0	0	0
Bacteria; __Bacteroidetes; __Sphingobacteriia; __Sphingobacteriales; __Chitinophagaceae; __uncultured; __uncultured_bacterium	Bacteria	__Bacteroidetes	__Sphingobacteriia	__Sphingobacteriales	__Chitinophagaceae	__uncultured	0.67	3	FJ716071	HM186052	HQ602869	27	0	0	0	0	0	24	0	0	0	0	3	0	4	0	14
Bacteria; __Proteobacteria; __Betaproteobacteria; __Burkholderiales; __Comamonadaceae; __Polaromonas	Bacteria	__Proteobacteria	__Betaproteobacteria	__Burkholderiales	__Comamonadaceae	__Polaromonas	1	3	EF423325	EF423340	FR749735	5	20	1	0	2	3	3	0	2	0	4	1	3	9	0	19
Bacteria; __Proteobacteria; __Alphaproteobacteria; __Rhizobiales; __Xanthobacteraceae; __uncultured; __uncultured_bacterium	Bacteria	__Proteobacteria	__Alphaproteobacteria	__Rhizobiales	__Xanthobacteraceae	__uncultured	0.67	3	AY963446	AY326604	AY425765	9	32	0	0	0	0	5	0	4	0	5	1	4	2	2	7
Bacteria; __Actinobacteria; __Thermoleophilia; __Gaiellales; __uncultured; __uncultured_actinobacterium	Bacteria	__Actinobacteria	__Thermoleophilia	__Gaiellales	__uncultured	__uncultured_actinobacterium	0.67	3	EF520952	EF520949	GQ402548	1	17	0	0	0	0	21	2	7	0	15	0	0	0	7	1
Bacteria; __Proteobacteria; __Gammaproteobacteria; __Pseudomonadales; __Moraxellaceae; __uncultured; __uncultured_bacterium	Bacteria	__Proteobacteria	__Gammaproteobacteria	__Pseudomonadales	__Moraxellaceae	__uncultured	1	3	FR774600	FR774615	AB237682	0	1	28	26	0	0	16	0	0	0	0	0	0	0	0	0
Bacteria; __Actinobacteria; __Thermoleophilia; __Gaiellales; __uncultured; __uncultured_bacterium	Bacteria	__Actinobacteria	__Thermoleophilia	__Gaiellales	__uncultured	__uncultured_bacterium	1	3	EF018716	EF018970	EU132878	28	20	0	0	0	0	19	0	0	0	0	2	0	2	0	0
Bacteria; __Actinobacteria; __Acidimicrobiia; __Acidimicrobiales; __TM214; __uncultured_bacterium	Bacteria	__Actinobacteria	__Acidimicrobiia	__Acidimicrobiales	__TM214	__uncultured_bacterium	0.67	3	EU132774	EU132609	EU133057	19	18	0	0	0	0	32	0	0	0	0	1	0	0	0	0
Bacteria; __Proteobacteria; __Alphaproteobacteria; __Rhizobiales; __Hyphomicrobiaceae; __Hyphomicrobium; __uncultured_bacterium	Bacteria	__Proteobacteria	__Alphaproteobacteria	__Rhizobiales	__Hyphomicrobiaceae	__Hyphomicrobium	0.67	3	EU133495	FJ479209	GQ263776	25	8	8	0	0	0	13	0	0	0	0	0	0	3	0	13
Bacteria; __Firmicutes; __Clostridia; __Clostridiales; __Ruminococcaceae; __uncultured; __uncultured_bacterium	Bacteria	__Firmicutes	__Clostridia	__Clostridiales	__Ruminococcaceae	__uncultured	1	3	GQ897634	FM873943	GQ897513	0	0	0	0	11	59	0	0	0	0	0	0	0	0	0	0
Bacteria; __Acidobacteria; __Acidobacteriales; __Acidobacteriaceae; __Edaphobacter; __uncultured_bacterium	Bacteria	__Acidobacteria	__Acidobacteriales	__Acidobacteriaceae	__Edaphobacter	__uncultured_bacterium	1	3	FJ466338	AY963484	FJ466356	5	17	0	0	0	0	8	3	0	2	17	0	3	0	3	12
Bacteria; __Proteobacteria; __Gammaproteobacteria; __Vibrionales; __Vibrionaceae; __Vibrio; __uncultured_bacterium	Bacteria	__Proteobacteria	__Gammaproteobacteria	__Vibrionales	__Vibrionaceae	__Vibrio	0.67	3	EU539397	EU539997	AB681962	6	0	0	0	0	0	0	0	0	1	0	6	16	5	33	3
Bacteria; __Actinobacteria; __Frankiales; __Acidothermaceae; __Acidothermus; __uncultured_bacterium	Bacteria	__Actinobacteria	__Frankiales	__Acidothermaceae	__Acidothermus	__uncultured_bacterium	0.67	3	JF833791	FJ625358	EU528196	10	0	0	0	0	0	13	0	8	0	30	1	0	0	7	0
Bacteria; __Verrucomicrobia; __Spartobacteria; __Chthoniobacterales; __DA101_soil_group; __uncultured_Verrucomicrobia_bacterium	Bacteria	__Verrucomicrobia	__Spartobacteria	__Chthoniobacterales	__DA101_soil_group	__uncultured_Verrucomicrobia_bacterium	0.67	3	EF019688	EF019098	JF319203	0	0	0	0	0	0	0	4	25	0	22	0	0	0	18	0
Bacteria; __Verrucomicrobia; __Verrucomicrobiae; __Verrucomicrobiales; __Verrucomicrobiaceae; __Prosthecobacter; __uncultured_bacterium	Bacteria	__Verrucomicrobia	__Verrucomicrobiae	__Verrucomicrobiales	__Verrucomicrobiaceae	__Prosthecobacter	0.67	3	FM201098	AJ290012	FJ719061	0	0	23	32	14	0	0	0	0	0	0	0	0	0	0	0
Bacteria; __Firmicutes; __Bacilli; __Lactobacillales; __Streptococcaceae; __Streptococcus; __uncultured_organism	Bacteria	__Firmicutes	__Bacilli	__Lactobacillales	__Streptococcaceae	__Streptococcus	0.67	3	HQ754231	GQ156226	HQ754180	0	0	1	27	1	1	8	1	3	0	10	0	12	1	4	0
Bacteria; __Bacteroidetes; __Cytophagia; __Cytophagales; __Cytophagaceae; __Flexibacter; __uncultured_bacterium	Bacteria	__Bacteroidetes	__Cytophagia	__Cytophagales	__Cytophagaceae	__Flexibacter	1	3	HQ864074	HQ863965	EF019870	28	21	0	0	0	0	0	5	0	0	0	0	0	0	0	14
Bacteria; __TM6; __uncultured_bacterium	Bacteria	__TM6	__uncultured_bacterium	-	-	-	0.67	3	HQ330533	GU599038	EF019570	0	0	0	0	0	0	42	0	0	8	0	0	0	0	18	0
Bacteria; __Actinobacteria; __Kineosporiales; __Kineosporiaceae; __Kineococcus	Bacteria	__Actinobacteria	__Kineosporiales	__Kineosporiaceae	__Kineococcus	-	0.67	3	EU543662	EU132492	AF060676	8	24	0	0	0	0	22	0	0	5	0	3	0	5	0	1
Bacteria; __Cyanobacteria; __SubsectionII; __FamilyII; __Chroococcidiopsis; __uncultured_bacterium	Bacteria	__Cyanobacteria	__SubsectionII	__FamilyII	__Chroococcidiopsis	__uncultured_bacterium	0.67	3	GQ162224	EF451600	DQ532167	52	14	0	0	0	0	0	0	0	0	0	0	0	2	0	0
Bacteria; __Cyanobacteria; __uncultured	Bacteria	__Cyanobacteria	__uncultured	-	-	-	1	3	FN811234	AY493596	HM224422	0	40	0	0	0	0	0	0	0	0	0	9	0	2	1	16
Bacteria; __Firmicutes; __Bacilli; __Bacillales; __Paenibacillaceae; __Aneurinibacillus; __Aneurinibacillus_thermoaerophilus	Bacteria	__Firmicutes	__Bacilli	__Bacillales	__Paenibacillaceae	__Aneurinibacillus	0.67	3	AB360810	GQ293458	AM749777	0	0	0	33	21	14	0	0	0	0	0	0	0	0	0	0
Bacteria; __Cyanobacteria; __WD272; __uncultured_bacterium	Bacteria	__Cyanobacteria	__WD272	__uncultured_bacterium	-	-	1	3	JN023216	JN023823	JN023752	0	0	0	0	0	0	0	15	9	0	17	0	17	0	9	0
Bacteria; __Verrucomicrobia; __Opitutae; __Opitutales; __Opitutaceae; __Opitutus; __uncultured_bacterium	Bacteria	__Verrucomicrobia	__Opitutae	__Opitutales	__Opitutaceae	__Opitutus	1	3	FR720607	AM162466	JQ311870	36	18	0	0	0	0	0	1	1	0	3	0	0	0	0	8
Bacteria; __Proteobacteria; __Gammaproteobacteria; __Xanthomonadales; __Sinobacteraceae; __Nevskia	Bacteria	__Proteobacteria	__Gammaproteobacteria	__Xanthomonadales	__Sinobacteraceae	__Nevskia	1	3	AJ295469	GQ845011	AJ292675	0	17	0	0	0	0	15	1	0	0	0	0	0	0	0	34
Bacteria; __Proteobacteria; __Betaproteobacteria; __Rhodocyclales; __Rhodocyclaceae; __Zoogloea; __uncultured_bacterium	Bacteria	__Proteobacteria	__Betaproteobacteria	__Rhodocyclales	__Rhodocyclaceae	__Zoogloea	1	3	JF828754	FN824956	JN391860	20	0	0	0	29	18	0	0	0	0	0	0	0	0	0	0
Bacteria; __Bacteroidetes; __Sphingobacteriia; __Sphingobacteriales; __Chitinophagaceae; __uncultured	Bacteria	__Bacteroidetes	__Sphingobacteriia	__Sphingobacteriales	__Chitinophagaceae	__uncultured	1	3	EU861850	EF516498	DQ450751	57	0	0	0	0	0	0	0	0	2	0	7	0	1	0	0
Bacteria; __Proteobacteria; __Betaproteobacteria; __Burkholderiales; __Alcaligenaceae; __Achromobacter; __uncultured_proteobacterium	Bacteria	__Proteobacteria	__Betaproteobacteria	__Burkholderiales	__Alcaligenaceae	__Achromobacter	1	3	EF018385	EF018380	EF018303	23	0	0	0	0	0	17	0	0	3	0	1	0	1	8	14
Bacteria; __Actinobacteria; __Acidimicrobiia; __Acidimicrobiales; __Acidimicrobiaceae; __uncultured; __uncultured_bacterium	Bacteria	__Actinobacteria	__Acidimicrobiia	__Acidimicrobiales	__Acidimicrobiaceae	__uncultured	0.67	3	GQ487899	AY921917	EU133203	10	15	0	0	0	0	0	4	19	0	0	4	0	5	0	9
Bacteria; __Elusimicrobia; __Lineage_IIa; __uncultured_bacterium	Bacteria	__Elusimicrobia	__Lineage_IIa	__uncultured_bacterium	-	-	1	3	GQ402750	EU044462	EU445210	13	21	0	0	0	0	15	0	13	0	0	0	0	0	0	4
Bacteria; __Proteobacteria; __Alphaproteobacteria; __Rhodospirillales; __Acetobacteraceae; __Acidocella; __uncultured_bacterium	Bacteria	__Proteobacteria	__Alphaproteobacteria	__Rhodospirillales	__Acetobacteraceae	__Acidocella	1	3	EU360485	EU360471	JF737873	16	13	0	0	0	0	4	0	1	1	8	0	14	5	3	1
Bacteria; __Proteobacteria; __Gammaproteobacteria; __Xanthomonadales; __Sinobacteraceae; __uncultured; __uncultured_bacterium	Bacteria	__Proteobacteria	__Gammaproteobacteria	__Xanthomonadales	__Sinobacteraceae	__uncultured	1	3	FJ466168	GQ339158	FJ612378	0	45	0	0	0	0	0	0	11	0	7	0	3	0	0	0
Bacteria; __Proteobacteria; __Betaproteobacteria; __Burkholderiales; __Burkholderiaceae; __Pandoraea; __uncultured_bacterium	Bacteria	__Proteobacteria	__Betaproteobacteria	__Burkholderiales	__Burkholderiaceae	__Pandoraea	0.67	3	EU150276	FJ625332	AJ971353	0	3	0	0	0	0	17	0	23	0	3	0	0	5	4	11
Bacteria; __Proteobacteria; __Betaproteobacteria; __Burkholderiales; __Oxalobacteraceae; __uncultured	Bacteria	__Proteobacteria	__Betaproteobacteria	__Burkholderiales	__Oxalobacteraceae	__uncultured	0.67	3	GU134931	AY080915	AF448045	32	19	0	0	0	0	0	0	0	0	0	11	0	0	0	4
Bacteria; __Bacteroidetes; __Sphingobacteriia; __Sphingobacteriales; __Chitinophagaceae; __uncultured; __uncultured_bacterium	Bacteria	__Bacteroidetes	__Sphingobacteriia	__Sphingobacteriales	__Chitinophagaceae	__uncultured	0.67	3	DQ450754	EF515956	EU133669	0	10	0	0	0	0	0	0	28	0	0	14	0	0	0	14
Bacteria; __Proteobacteria; __Gammaproteobacteria; __Vibrionales; __Vibrionaceae; __Photobacterium	Bacteria	__Proteobacteria	__Gammaproteobacteria	__Vibrionales	__Vibrionaceae	__Photobacterium	1	3	AM990836	DQ317684	FJ457147	0	0	0	43	9	0	0	0	0	0	0	0	0	0	0	14
Bacteria; __Actinobacteria; __Frankiales; __Sporichthyaceae; __hgcI_clade; __uncultured_actinobacterium	Bacteria	__Actinobacteria	__Frankiales	__Sporichthyaceae	__hgcI_clade	__uncultured_actinobacterium	0.67	3	HM129941	EU117737	EU117925	0	0	40	25	0	0	0	0	0	0	0	0	0	0	0	0
Bacteria; __Proteobacteria; __Deltaproteobacteria; __Bdellovibrionales; __Bdellovibrionaceae; __OM27_clade; __uncultured_bacterium	Bacteria	__Proteobacteria	__Deltaproteobacteria	__Bdellovibrionales	__Bdellovibrionaceae	__OM27_clade	0.67	3	FJ612196	EU134497	JN679156	0	0	0	0	53	12	0	0	0	0	0	0	0	0	0	0
Bacteria; __Proteobacteria; __Betaproteobacteria; __Rhodocyclales; __Rhodocyclaceae; __Ferribacterium; __uncultured_bacterium	Bacteria	__Proteobacteria	__Betaproteobacteria	__Rhodocyclales	__Rhodocyclaceae	__Ferribacterium	0.67	3	EU104129	AY928220	HM481312	0	0	23	0	16	24	0	0	0	2	0	0	0	0	0	0
Bacteria; __Bacteroidetes; __Sphingobacteriia; __Sphingobacteriales; __env.OPS_17; __uncultured_bacterium	Bacteria	__Bacteroidetes	__Sphingobacteriia	__Sphingobacteriales	__env.OPS_17	__uncultured_bacterium	1	3	JN391638	JN391731	JN090811	0	0	0	42	9	2	0	0	0	0	0	12	0	0	0	0
Bacteria; __Proteobacteria; __Gammaproteobacteria; __Xanthomonadales; __Xanthomonadaceae; __uncultured	Bacteria	__Proteobacteria	__Gammaproteobacteria	__Xanthomonadales	__Xanthomonadaceae	__uncultured	0.67	3	JN713388	JN628973	AB680639	0	0	0	0	14	0	50	0	0	0	0	0	0	0	0	0
Bacteria; __Proteobacteria; __Alphaproteobacteria; __Rhizobiales; __Xanthobacteraceae; __uncultured; __uncultured_bacterium	Bacteria	__Proteobacteria	__Alphaproteobacteria	__Rhizobiales	__Xanthobacteraceae	__uncultured	0.67	3	EF111060	FJ479534	FJ478906	2	14	0	0	0	0	5	6	15	1	0	1	0	0	15	5
Bacteria; __Proteobacteria; __Gammaproteobacteria; __Legionellales; __Legionellaceae; __Legionella	Bacteria	__Proteobacteria	__Gammaproteobacteria	__Legionellales	__Legionellaceae	__Legionella	1	3	DQ256358	Z49724	AY444741	0	0	0	31	0	0	0	0	15	0	0	0	16	2	0	0
Bacteria; __Bacteroidetes; __Sphingobacteriia; __Sphingobacteriales; __Chitinophagaceae; __uncultured; __uncultured_bacterium	Bacteria	__Bacteroidetes	__Sphingobacteriia	__Sphingobacteriales	__Chitinophagaceae	__uncultured	0.67	3	JN609307	CU926645	EU283354	0	0	29	0	0	25	0	0	10	0	0	0	0	0	0	0
Bacteria; __Verrucomicrobia; __OPB35_soil_group; __uncultured_Verrucomicrobia_bacterium	Bacteria	__Verrucomicrobia	__OPB35_soil_group	__uncultured_Verrucomicrobia_bacterium	-	-	0.67	3	JN656844	FM253566	JN397730	5	27	0	0	0	0	0	0	8	0	3	1	7	0	12	1
Bacteria; __Planctomycetes; __Planctomycetacia; __Planctomycetales; __Planctomycetaceae; __uncultured; __uncultured_bacterium	Bacteria	__Planctomycetes	__Planctomycetacia	__Planctomycetales	__Planctomycetaceae	__uncultured	0.67	3	AM902599	AY963433	EU135044	5	0	0	0	0	0	14	8	0	0	9	11	0	0	14	3
Bacteria; __Bacteroidetes; __Bacteroidia; __Bacteroidales; __Porphyromonadaceae; __Odoribacter; __uncultured_bacterium	Bacteria	__Bacteroidetes	__Bacteroidia	__Bacteroidales	__Porphyromonadaceae	__Odoribacter	1	3	EF400775	EF400879	EF400296	0	0	0	0	16	47	0	0	0	0	0	0	0	0	0	0
Bacteria; __Bacteroidetes; __Bacteroidia; __Bacteroidales; __S24-7; __uncultured_bacterium	Bacteria	__Bacteroidetes	__Bacteroidia	__Bacteroidales	__S24-7	__uncultured_bacterium	1	3	FJ880728	FJ880256	FJ880254	0	0	0	0	7	56	0	0	0	0	0	0	0	0	0	0
Bacteria; __Actinobacteria; __Acidimicrobiia; __Acidimicrobiales; __TM214; __uncultured_bacterium	Bacteria	__Actinobacteria	__Acidimicrobiia	__Acidimicrobiales	__TM214	__uncultured_bacterium	1	3	EU132497	EU132727	AM991247	8	33	0	0	0	0	9	2	0	0	0	0	5	1	3	2
Bacteria; __Bacteroidetes; __Sphingobacteriia; __Sphingobacteriales; __Chitinophagaceae; __uncultured; __uncultured_Bacteroidetes_bacterium	Bacteria	__Bacteroidetes	__Sphingobacteriia	__Sphingobacteriales	__Chitinophagaceae	__uncultured	0.67	3	JN820215	HM921150	EU283377	10	31	0	0	0	0	16	0	5	0	0	0	0	0	0	1
Bacteria; __Proteobacteria; __Alphaproteobacteria; __Rhodospirillales; __DA111; __uncultured_forest_soil_bacterium	Bacteria	__Proteobacteria	__Alphaproteobacteria	__Rhodospirillales	__DA111	__uncultured_forest_soil_bacterium	0.67	3	AY913482	EF600578	AY913391	2	17	0	0	0	0	0	16	7	0	17	0	4	0	0	0
Bacteria; __Proteobacteria; __Alphaproteobacteria; __Caulobacterales; __Caulobacteraceae; __Phenylobacterium; __uncultured_alpha_proteobacterium	Bacteria	__Proteobacteria	__Alphaproteobacteria	__Caulobacterales	__Caulobacteraceae	__Phenylobacterium	0.67	3	AM116723	EU801764	AJ582031	0	14	29	0	0	3	0	0	0	0	7	0	9	0	0	0
Unassigned	Unassigned	-	-	-	-	-	1	1	NA	NA	NA	0	62	0	0	0	0	0	0	0	0	0	0	0	0	0	0
Bacteria; __Proteobacteria; __Alphaproteobacteria; __Caulobacterales; __Caulobacteraceae; __Phenylobacterium	Bacteria	__Proteobacteria	__Alphaproteobacteria	__Caulobacterales	__Caulobacteraceae	__Phenylobacterium	1	3	HQ132473	AY035307	GQ369045	0	13	10	0	0	9	1	0	0	0	5	7	0	2	0	15
Bacteria; __Bacteroidetes; __Bacteroidia; __Bacteroidales; __Porphyromonadaceae; __Paludibacter; __uncultured_bacterium	Bacteria	__Bacteroidetes	__Bacteroidia	__Bacteroidales	__Porphyromonadaceae	__Paludibacter	0.67	3	EU283481	JF741947	AB355049	30	0	32	0	0	0	0	0	0	0	0	0	0	0	0	0
Bacteria; __Firmicutes; __Bacilli; __Bacillales; __Bacillaceae; __uncultured	Bacteria	__Firmicutes	__Bacilli	__Bacillales	__Bacillaceae	__uncultured	0.67	3	EU009754	GQ903471	EF205590	0	0	62	0	0	0	0	0	0	0	0	0	0	0	0	0
Bacteria; __Planctomycetes; __Planctomycetacia; __Planctomycetales; __Planctomycetaceae; __uncultured; __uncultured_planctomycete	Bacteria	__Planctomycetes	__Planctomycetacia	__Planctomycetales	__Planctomycetaceae	__uncultured	0.67	3	EF018919	EF018838	JF815519	0	18	0	0	0	0	5	16	0	0	0	4	0	6	10	2
Bacteria; __Planctomycetes; __Planctomycetacia; __Planctomycetales; __Planctomycetaceae; __Pir3_lineage; __uncultured_bacterium	Bacteria	__Planctomycetes	__Planctomycetacia	__Planctomycetales	__Planctomycetaceae	__Pir3_lineage	0.67	3	FJ542986	CU922838	CU921119	33	0	0	0	0	0	0	0	0	0	28	0	0	0	0	0
Unassigned	Unassigned	-	-	-	-	-	1	1	NA	NA	NA	0	0	48	13	0	0	0	0	0	0	0	0	0	0	0	0
Bacteria; __Acidobacteria; __KF-JG30-18	Bacteria	__Acidobacteria	__KF-JG30-18	-	-	-	1	3	AJ295656	AJ519390	HQ598649	0	0	0	0	0	0	1	0	29	0	3	4	13	0	7	4
Bacteria; __Bacteroidetes; __Sphingobacteriia; __Sphingobacteriales; __NS11-12_marine_group; __uncultured_bacterium	Bacteria	__Bacteroidetes	__Sphingobacteriia	__Sphingobacteriales	__NS11-12_marine_group	__uncultured_bacterium	0.67	3	AY948029	FJ612145	JF697460	0	0	0	61	0	0	0	0	0	0	0	0	0	0	0	0
Bacteria; __Acidobacteria; __Order_Incertae_Sedis; __Family_Incertae_Sedis; __Bryobacter; __uncultured_Acidobacteria_bacterium	Bacteria	__Acidobacteria	__Order_Incertae_Sedis	__Family_Incertae_Sedis	__Bryobacter	__uncultured_Acidobacteria_bacterium	0.67	3	EU445204	HQ729784	HQ729812	1	0	0	0	0	0	16	9	7	0	0	10	0	1	14	3
Bacteria; __Proteobacteria; __Alphaproteobacteria; __Rhodospirillales; __JG37-AG-20; __uncultured_bacterium	Bacteria	__Proteobacteria	__Alphaproteobacteria	__Rhodospirillales	__JG37-AG-20	__uncultured_bacterium	0.67	3	HM445310	JN023564	AJ534620	15	10	0	0	0	0	1	5	2	3	3	2	5	2	8	4
Bacteria; __Proteobacteria; __Gammaproteobacteria; __Pseudomonadales; __Moraxellaceae; __uncultured; __uncultured_bacterium	Bacteria	__Proteobacteria	__Gammaproteobacteria	__Pseudomonadales	__Moraxellaceae	__uncultured	0.67	3	JN679151	HQ343208	EU104147	0	0	0	37	23	0	0	0	0	0	0	0	0	0	0	0
Bacteria; __Proteobacteria; __Alphaproteobacteria; __Rhodospirillales; __Rhodospirillaceae; __Dongia	Bacteria	__Proteobacteria	__Alphaproteobacteria	__Rhodospirillales	__Rhodospirillaceae	__Dongia	1	3	AF498710	AF498696	HQ118571	16	0	0	0	0	0	8	0	16	0	7	8	0	0	5	0
Bacteria; __Acidobacteria; __DA052; __uncultured_bacterium	Bacteria	__Acidobacteria	__DA052	__uncultured_bacterium	-	-	1	3	AY963310	HM445312	AY963494	7	18	0	0	0	0	16	2	0	0	10	1	3	0	2	1
Bacteria; __Acidobacteria; __Acidobacteriales; __Acidobacteriaceae; __uncultured; __uncultured_Acidobacteria_bacterium	Bacteria	__Acidobacteria	__Acidobacteriales	__Acidobacteriaceae	__uncultured	__uncultured_Acidobacteria_bacterium	0.67	3	AJ536862	HQ598793	HQ598905	4	4	0	0	0	0	1	12	0	0	9	8	11	4	2	5
Bacteria; __Proteobacteria; __Alphaproteobacteria; __Rhizobiales; __Phyllobacteriaceae; __Mesorhizobium	Bacteria	__Proteobacteria	__Alphaproteobacteria	__Rhizobiales	__Phyllobacteriaceae	__Mesorhizobium	1	3	GQ500628	EF549388	JN685304	0	10	0	0	0	0	31	4	0	2	0	5	0	0	7	0
Bacteria; __Bacteroidetes; __Sphingobacteriia; __Sphingobacteriales; __Saprospiraceae; __uncultured; __uncultured_Bacteroidetes_bacterium	Bacteria	__Bacteroidetes	__Sphingobacteriia	__Sphingobacteriales	__Saprospiraceae	__uncultured	1	3	JN408896	JN408922	FN811233	0	25	0	6	16	0	0	0	0	0	0	0	0	0	0	12
Bacteria; __Bacteroidetes; __Sphingobacteriia; __Sphingobacteriales	Bacteria	__Bacteroidetes	__Sphingobacteriia	__Sphingobacteriales	-	-	1	3	EF516127	FJ466260	FQ660054	10	31	0	0	0	0	10	0	0	0	0	0	8	0	0	0
Bacteria; __Proteobacteria; __Alphaproteobacteria; __Rhodospirillales; __DA111; __uncultured_bacterium	Bacteria	__Proteobacteria	__Alphaproteobacteria	__Rhodospirillales	__DA111	__uncultured_bacterium	1	3	GU172176	JN024078	JN023358	8	4	0	0	0	0	13	7	0	0	7	3	15	1	1	0
Bacteria; __Verrucomicrobia; __Spartobacteria; __Chthoniobacterales; __DA101_soil_group; __uncultured_bacterium	Bacteria	__Verrucomicrobia	__Spartobacteria	__Chthoniobacterales	__DA101_soil_group	__uncultured_bacterium	1	3	FJ592671	FJ592663	GQ495401	0	13	0	0	0	0	0	0	26	0	0	1	0	5	7	7
Bacteria; __Bacteroidetes; __Sphingobacteriia; __Sphingobacteriales; __Chitinophagaceae; __uncultured; __uncultured_bacterium	Bacteria	__Bacteroidetes	__Sphingobacteriia	__Sphingobacteriales	__Chitinophagaceae	__uncultured	1	3	AB286615	AB286623	AB286578	0	0	36	0	12	0	0	0	0	0	11	0	0	0	0	0
Bacteria; __Acidobacteria; __Acidobacteriales; __Acidobacteriaceae; __uncultured; __uncultured_bacterium	Bacteria	__Acidobacteria	__Acidobacteriales	__Acidobacteriaceae	__uncultured	__uncultured_bacterium	1	3	JN023446	JN024068	JN024063	19	7	0	0	0	0	9	2	3	0	0	4	3	5	2	5
Bacteria; __Bacteroidetes; __Sphingobacteriia; __Sphingobacteriales; __Chitinophagaceae; __uncultured; __uncultured_Sphingobacteriales_bacterium	Bacteria	__Bacteroidetes	__Sphingobacteriia	__Sphingobacteriales	__Chitinophagaceae	__uncultured	0.67	3	GU983362	GU983360	EU133671	39	19	0	0	0	0	0	0	0	0	0	0	0	0	0	0
Bacteria; __Proteobacteria; __Gammaproteobacteria; __Pseudomonadales; __Moraxellaceae; __Psychrobacter; __uncultured_bacterium	Bacteria	__Proteobacteria	__Gammaproteobacteria	__Pseudomonadales	__Moraxellaceae	__Psychrobacter	0.67	3	EU845217	FJ672656	EU434446	0	0	29	0	0	29	0	0	0	0	0	0	0	0	0	0
Bacteria; __Firmicutes; __Clostridia; __Clostridiales; __Veillonellaceae; __Megamonas; __uncultured_bacterium	Bacteria	__Firmicutes	__Clostridia	__Clostridiales	__Veillonellaceae	__Megamonas	0.67	3	EF401680	JN397824	HQ791800	0	9	0	0	2	47	0	0	0	0	0	0	0	0	0	0
Bacteria; __Bacteroidetes; __Sphingobacteriia; __Sphingobacteriales; __Chitinophagaceae; __uncultured; __uncultured_bacterium	Bacteria	__Bacteroidetes	__Sphingobacteriia	__Sphingobacteriales	__Chitinophagaceae	__uncultured	1	3	EU881309	GQ402755	JN391855	34	13	0	0	0	0	0	0	11	0	0	0	0	0	0	0
Bacteria; __Candidate_division_TM7; __uncultured_bacterium	Bacteria	__Candidate_division_TM7	__uncultured_bacterium	-	-	-	0.67	3	DQ451478	HQ697703	AF443588	0	0	0	0	0	0	38	0	0	1	0	0	0	0	0	19
Bacteria; __Candidate_division_TM7; __uncultured_bacterium	Bacteria	__Candidate_division_TM7	__uncultured_bacterium	-	-	-	1	3	FJ592925	HQ119510	FJ592924	0	0	0	0	0	0	30	0	0	0	0	0	0	10	0	18
Bacteria; __Acidobacteria; __32-21; __uncultured_Acidobacteria_bacterium	Bacteria	__Acidobacteria	__32-21	__uncultured_Acidobacteria_bacterium	-	-	1	3	HQ598308	HQ598253	HQ598254	13	25	0	0	0	0	12	0	3	0	0	4	0	0	1	0
Bacteria; __Bacteroidetes; __Sphingobacteriia; __Sphingobacteriales; __Saprospiraceae; __uncultured; __uncultured_bacterium	Bacteria	__Bacteroidetes	__Sphingobacteriia	__Sphingobacteriales	__Saprospiraceae	__uncultured	0.67	3	GU454872	EU104095	CU466719	0	0	58	0	0	0	0	0	0	0	0	0	0	0	0	0
Bacteria; __Acidobacteria; __DA052; __uncultured_bacterium	Bacteria	__Acidobacteria	__DA052	__uncultured_bacterium	-	-	1	3	GQ402668	DQ984573	EU881260	28	0	0	0	0	0	8	4	9	0	1	5	0	0	3	0
Bacteria; __Planctomycetes; __Planctomycetacia; __Planctomycetales; __Planctomycetaceae; __Pir4_lineage; __uncultured_bacterium	Bacteria	__Planctomycetes	__Planctomycetacia	__Planctomycetales	__Planctomycetaceae	__Pir4_lineage	1	3	EF516721	EF494313	BX294902	35	8	0	0	0	0	0	0	0	0	15	0	0	0	0	0
Bacteria; __Proteobacteria; __Alphaproteobacteria; __Rhizobiales; __Xanthobacteraceae; __Pseudolabrys	Bacteria	__Proteobacteria	__Alphaproteobacteria	__Rhizobiales	__Xanthobacteraceae	__Pseudolabrys	1	3	AY913613	DQ648960	EF516797	0	0	0	0	0	0	15	0	0	0	19	19	0	0	0	5
Unassigned	Unassigned	-	-	-	-	-	1	1	NA	NA	NA	0	0	0	0	0	0	24	0	5	0	0	0	13	0	5	11
Bacteria; __Proteobacteria; __Alphaproteobacteria; __Rhizobiales; __Family_Incertae_Sedis; __Rhizomicrobium	Bacteria	__Proteobacteria	__Alphaproteobacteria	__Rhizobiales	__Family_Incertae_Sedis	__Rhizomicrobium	1	3	JF833489	EF018177	EU881259	0	9	0	0	0	0	16	1	10	0	2	9	4	1	6	0
Bacteria; __Planctomycetes; __Planctomycetacia; __Planctomycetales; __Planctomycetaceae; __uncultured; __uncultured_bacterium	Bacteria	__Planctomycetes	__Planctomycetacia	__Planctomycetales	__Planctomycetaceae	__uncultured	0.67	3	EF018393	GQ339148	EF018982	0	3	0	0	0	0	22	4	16	0	0	0	9	1	0	2
Bacteria; __Bacteroidetes; __Cytophagia; __Cytophagales; __Cytophagaceae; __Rhodocytophaga; __uncultured_Bacteroidetes_bacterium	Bacteria	__Bacteroidetes	__Cytophagia	__Cytophagales	__Cytophagaceae	__Rhodocytophaga	0.67	3	JF417866	EF683049	HM224447	49	8	0	0	0	0	0	0	0	0	0	0	0	0	0	0
Bacteria; __Acidobacteria; __Acidobacteriales; __Acidobacteriaceae; __uncultured; __uncultured_bacterium	Bacteria	__Acidobacteria	__Acidobacteriales	__Acidobacteriaceae	__uncultured	__uncultured_bacterium	1	3	GQ339162	JN023134	AB238768	17	7	0	0	0	0	3	0	0	0	8	2	14	2	4	0
Bacteria; __Bacteroidetes; __Sphingobacteriia; __Sphingobacteriales; __Chitinophagaceae; __uncultured; __uncultured_bacterium	Bacteria	__Bacteroidetes	__Sphingobacteriia	__Sphingobacteriales	__Chitinophagaceae	__uncultured	1	3	GQ495413	EF516919	FJ592609	0	10	0	0	0	0	47	0	0	0	0	0	0	0	0	0
Bacteria; __Firmicutes; __Erysipelotrichi; __Erysipelotrichales; __Erysipelotrichaceae; __uncultured; __uncultured_bacterium	Bacteria	__Firmicutes	__Erysipelotrichi	__Erysipelotrichales	__Erysipelotrichaceae	__uncultured	1	3	FJ363695	AY985960	FJ365937	0	0	0	15	24	18	0	0	0	0	0	0	0	0	0	0
Bacteria; __Actinobacteria; __Acidimicrobiia; __Acidimicrobiales; __TM214; __uncultured_bacterium	Bacteria	__Actinobacteria	__Acidimicrobiia	__Acidimicrobiales	__TM214	__uncultured_bacterium	0.67	3	AB552456	JN982084	FR667758	5	24	0	0	0	0	12	0	0	1	6	1	0	3	0	5
Bacteria; __Proteobacteria; __Alphaproteobacteria; __Rhodospirillales; __Rhodospirillaceae; __Skermanella; __uncultured_proteobacterium	Bacteria	__Proteobacteria	__Alphaproteobacteria	__Rhodospirillales	__Rhodospirillaceae	__Skermanella	0.67	3	EF018410	EF018347	HQ119279	23	5	0	0	0	0	28	0	0	1	0	0	0	0	0	0
Bacteria; __Bacteroidetes; __Flavobacteria; __Flavobacteriales; __Flavobacteriaceae; __Flavobacterium; __uncultured_bacterium	Bacteria	__Bacteroidetes	__Flavobacteria	__Flavobacteriales	__Flavobacteriaceae	__Flavobacterium	1	3	HM128425	HM128461	HE574377	0	0	31	17	0	9	0	0	0	0	0	0	0	0	0	0
Bacteria; __Proteobacteria; __Betaproteobacteria; __Burkholderiales; __Oxalobacteraceae	Bacteria	__Proteobacteria	__Betaproteobacteria	__Burkholderiales	__Oxalobacteraceae	-	1	3	HQ910335	FJ624877	FJ382800	0	12	0	0	0	0	9	0	0	2	0	0	0	7	0	27
Bacteria; __Cyanobacteria; __SubsectionI; __FamilyI; __Gloeobacter	Bacteria	__Cyanobacteria	__SubsectionI	__FamilyI	__Gloeobacter	-	1	3	EF032784	BA000045	FR798924	0	30	0	0	0	0	0	0	0	0	1	4	0	2	0	20
Bacteria; __Proteobacteria; __Betaproteobacteria; __SC-I-84	Bacteria	__Proteobacteria	__Betaproteobacteria	__SC-I-84	-	-	1	3	JF833870	EF018305	EF019673	6	13	0	0	0	0	22	0	0	1	0	0	0	1	14	0
Bacteria; __Firmicutes; __Bacilli; __Lactobacillales; __Carnobacteriaceae; __Dolosigranulum; __Dolosigranulum_pigrum	Bacteria	__Firmicutes	__Bacilli	__Lactobacillales	__Carnobacteriaceae	__Dolosigranulum	0.67	3	FM995175	GU395995	AB680900	0	0	0	0	0	0	0	13	2	0	25	0	8	0	8	0
Bacteria; __Verrucomicrobia; __Spartobacteria; __Chthoniobacterales; __FukuN18_freshwater_group; __uncultured_bacterium	Bacteria	__Verrucomicrobia	__Spartobacteria	__Chthoniobacterales	__FukuN18_freshwater_group	__uncultured_bacterium	1	3	AY752089	AY752101	AY752110	0	0	35	18	3	0	0	0	0	0	0	0	0	0	0	0
Bacteria; __Actinobacteria; __Micromonosporales; __Micromonosporaceae; __Micromonospora	Bacteria	__Actinobacteria	__Micromonosporales	__Micromonosporaceae	__Micromonospora	-	0.67	3	DQ462651	AB546276	GU130115	4	23	0	0	0	0	13	0	5	0	0	7	0	2	0	2
Bacteria; __Actinobacteria; __Micrococcales; __Brevibacteriaceae; __Brevibacterium	Bacteria	__Actinobacteria	__Micrococcales	__Brevibacteriaceae	__Brevibacterium	-	0.67	3	GU968480	AY299093	JN107743	0	0	0	0	3	1	4	0	35	0	2	0	0	0	0	11
Bacteria; __Firmicutes; __Bacilli; __Bacillales; __Bacillaceae; __Bacillus; __Bacillus_cereus	Bacteria	__Firmicutes	__Bacilli	__Bacillales	__Bacillaceae	__Bacillus	1	3	FJ982655	FJ982661	AM747233	0	0	6	12	38	0	0	0	0	0	0	0	0	0	0	0
Bacteria; __Verrucomicrobia; __OPB35_soil_group; __uncultured_bacterium	Bacteria	__Verrucomicrobia	__OPB35_soil_group	__uncultured_bacterium	-	-	1	3	FJ466099	HM124404	AM490658	31	0	0	0	0	0	0	0	0	0	0	0	18	0	0	7
Bacteria; __Actinobacteria; __Thermoleophilia; __Solirubrobacterales; __288-2; __uncultured_bacterium	Bacteria	__Actinobacteria	__Thermoleophilia	__Solirubrobacterales	__288-2	__uncultured_bacterium	0.67	3	EU132498	HQ863977	HQ864108	12	13	0	0	0	0	1	0	0	1	0	3	0	10	0	15
Bacteria; __Acidobacteria; __DA023; __uncultured_Acidobacteria_bacterium	Bacteria	__Acidobacteria	__DA023	__uncultured_Acidobacteria_bacterium	-	-	1	3	HQ598311	HQ598433	HQ598446	9	0	0	0	0	0	9	7	5	0	8	5	0	0	7	5
Bacteria; __Acidobacteria; __Candidatus_Chloracidobacterium; __uncultured_Acidobacteria_bacterium	Bacteria	__Acidobacteria	__Candidatus_Chloracidobacterium	__uncultured_Acidobacteria_bacterium	-	-	0.67	3	HQ597569	EU132123	AY571789	0	0	20	0	0	0	15	0	0	0	0	8	0	0	0	12
Bacteria; __Bacteroidetes; __Sphingobacteriia; __Sphingobacteriales; __Chitinophagaceae; __uncultured; __uncultured_Sphingobacteriales_bacterium	Bacteria	__Bacteroidetes	__Sphingobacteriia	__Sphingobacteriales	__Chitinophagaceae	__uncultured	0.67	3	GU983360	GU983362	EU133671	14	31	0	0	0	0	0	0	0	0	0	0	0	0	10	0
Bacteria; __Proteobacteria; __Deltaproteobacteria; __GR-WP33-30; __uncultured_bacterium	Bacteria	__Proteobacteria	__Deltaproteobacteria	__GR-WP33-30	__uncultured_bacterium	-	1	3	FJ716041	HM558072	EU134520	17	4	0	0	0	0	1	7	3	0	1	7	8	5	2	0
Bacteria; __Actinobacteria; __Micrococcales; __Micrococcaceae; __Arthrobacter	Bacteria	__Actinobacteria	__Micrococcales	__Micrococcaceae	__Arthrobacter	-	1	3	AM412001	AY345525	FN908761	9	3	5	0	10	16	2	0	0	3	0	3	4	0	0	0
Bacteria; __Planctomycetes; __Planctomycetacia; __Planctomycetales; __Planctomycetaceae; __uncultured; __uncultured_bacterium	Bacteria	__Planctomycetes	__Planctomycetacia	__Planctomycetales	__Planctomycetaceae	__uncultured	1	3	DQ984569	GQ402568	GQ402576	15	0	0	0	0	0	33	0	0	3	4	0	0	0	0	0
Bacteria; __Bacteroidetes; __Bacteroidia; __Bacteroidales; __Porphyromonadaceae; __Paludibacter; __uncultured_bacterium	Bacteria	__Bacteroidetes	__Bacteroidia	__Bacteroidales	__Porphyromonadaceae	__Paludibacter	1	3	CU927836	CR933315	FJ375430	0	0	0	0	20	35	0	0	0	0	0	0	0	0	0	0
Bacteria; __Acidobacteria; __DA023; __uncultured_Acidobacteria_bacterium	Bacteria	__Acidobacteria	__DA023	__uncultured_Acidobacteria_bacterium	-	-	0.67	3	EU644186	HQ597776	HQ597483	22	19	0	0	0	0	11	0	0	0	0	3	0	0	0	0
Bacteria; __Candidate_division_TM7; __uncultured_bacterium	Bacteria	__Candidate_division_TM7	__uncultured_bacterium	-	-	-	1	3	CU917719	CU924524	CU917574	0	0	28	15	11	0	0	0	0	0	0	0	0	1	0	0
Bacteria; __Actinobacteria; __Thermoleophilia; __Gaiellales; __uncultured	Bacteria	__Actinobacteria	__Thermoleophilia	__Gaiellales	__uncultured	-	0.67	3	EU335437	EU132692	EF612368	0	29	0	0	0	0	12	0	0	0	0	0	3	1	0	10
Bacteria; __Verrucomicrobia; __Spartobacteria; __Chthoniobacterales; __DA101_soil_group; __uncultured_bacterium	Bacteria	__Verrucomicrobia	__Spartobacteria	__Chthoniobacterales	__DA101_soil_group	__uncultured_bacterium	1	3	EU135423	EU135546	FJ479484	2	10	27	0	0	0	0	1	5	0	1	0	3	0	0	6
Bacteria; __Acidobacteria; __Order_Incertae_Sedis; __Family_Incertae_Sedis	Bacteria	__Acidobacteria	__Order_Incertae_Sedis	__Family_Incertae_Sedis	-	-	0.67	3	FJ479131	EF018069	HE576410	12	13	0	0	0	0	13	0	0	0	0	4	6	4	0	2
Bacteria; __Bacteroidetes; __BD2-2; __uncultured_bacterium	Bacteria	__Bacteroidetes	__BD2-2	__uncultured_bacterium	-	-	1	3	JN391543	HQ609697	JN391644	0	0	33	0	21	0	0	0	0	0	0	0	0	0	0	0
Bacteria; __Cyanobacteria; __MLE1-12; __uncultured_bacterium	Bacteria	__Cyanobacteria	__MLE1-12	__uncultured_bacterium	-	-	1	3	FJ536895	FJ536878	GU225979	15	8	0	0	0	0	16	0	0	0	0	5	0	0	8	2
Bacteria; __Bacteroidetes; __Sphingobacteriia; __Sphingobacteriales; __Chitinophagaceae; __Ferruginibacter; __uncultured_bacterium	Bacteria	__Bacteroidetes	__Sphingobacteriia	__Sphingobacteriales	__Chitinophagaceae	__Ferruginibacter	0.67	3	EF019650	HQ864080	HQ645153	0	54	0	0	0	0	0	0	0	0	0	0	0	0	0	0
Bacteria; __Proteobacteria; __Betaproteobacteria; __Burkholderiales; __Alcaligenaceae; __Achromobacter; __uncultured_proteobacterium	Bacteria	__Proteobacteria	__Betaproteobacteria	__Burkholderiales	__Alcaligenaceae	__Achromobacter	1	3	EF019088	EF019192	EF019082	2	0	0	0	0	0	8	0	8	0	10	0	2	5	0	19
Bacteria; __Planctomycetes; __Planctomycetacia; __Planctomycetales; __Planctomycetaceae; __Zavarzinella; __uncultured_planctomycete	Bacteria	__Planctomycetes	__Planctomycetacia	__Planctomycetales	__Planctomycetaceae	__Zavarzinella	0.67	3	EF019695	FJ232682	JN867696	8	20	0	0	0	0	15	1	0	0	10	0	0	0	0	0
Bacteria; __Bacteroidetes; __Sphingobacteriia; __Sphingobacteriales; __Sphingobacteriaceae; __Mucilaginibacter; __uncultured_Bacteroidetes_bacterium	Bacteria	__Bacteroidetes	__Sphingobacteriia	__Sphingobacteriales	__Sphingobacteriaceae	__Mucilaginibacter	0.67	3	JQ311818	DQ501323	DQ501320	9	15	0	0	0	0	0	11	0	0	0	0	11	0	8	0
Bacteria; __Bacteroidetes; __Cytophagia; __Cytophagales; __Cytophagaceae; __Flexibacter; __uncultured_bacterium	Bacteria	__Bacteroidetes	__Cytophagia	__Cytophagales	__Cytophagaceae	__Flexibacter	1	3	HM186492	DQ499309	EU881186	53	0	0	0	0	0	0	0	0	0	0	0	0	0	0	0
Unassigned	Unassigned	-	-	-	-	-	1	1	NA	NA	NA	0	0	53	0	0	0	0	0	0	0	0	0	0	0	0	0
Bacteria; __Proteobacteria; __Alphaproteobacteria; __Rhizobiales; __Methylobacteriaceae; __Methylobacterium; __uncultured_alpha_proteobacterium	Bacteria	__Proteobacteria	__Alphaproteobacteria	__Rhizobiales	__Methylobacteriaceae	__Methylobacterium	0.67	3	FJ267581	AB192061	JN020186	0	0	13	10	16	14	0	0	0	0	0	0	0	0	0	0
Bacteria; __Proteobacteria; __Deltaproteobacteria; __Sh765B-TzT-29; __uncultured_Desulfuromonadales_bacterium	Bacteria	__Proteobacteria	__Deltaproteobacteria	__Sh765B-TzT-29	__uncultured_Desulfuromonadales_bacterium	-	0.67	3	DQ129097	AM935650	AM934707	14	0	0	0	0	0	1	0	26	0	0	2	4	0	6	0
Bacteria; __Proteobacteria; __Deltaproteobacteria; __Myxococcales; __Nannocystineae; __Haliangiaceae; __Haliangium; __uncultured_bacterium	Bacteria	__Proteobacteria	__Deltaproteobacteria	__Myxococcales	__Nannocystineae	__Haliangiaceae	0.67	3	EU445232	JN003107	EU335246	30	0	0	0	0	0	6	0	0	0	0	2	7	0	8	0
Bacteria; __Proteobacteria; __Alphaproteobacteria; __Rhizobiales; __MNG7; __uncultured_bacterium	Bacteria	__Proteobacteria	__Alphaproteobacteria	__Rhizobiales	__MNG7	__uncultured_bacterium	1	3	EU234324	EU234321	CU925832	0	0	0	41	8	4	0	0	0	0	0	0	0	0	0	0
Bacteria; __Planctomycetes; __Planctomycetacia; __Planctomycetales; __Planctomycetaceae; __uncultured; __uncultured_bacterium	Bacteria	__Planctomycetes	__Planctomycetacia	__Planctomycetales	__Planctomycetaceae	__uncultured	1	3	AB486049	EU135163	X64376	22	0	0	0	0	0	25	0	0	0	0	0	0	0	0	6
Bacteria; __Proteobacteria; __Betaproteobacteria; __Burkholderiales; __Burkholderiaceae; __Burkholderia	Bacteria	__Proteobacteria	__Betaproteobacteria	__Burkholderiales	__Burkholderiaceae	__Burkholderia	1	3	JF683699	AY528707	AY691397	0	21	0	0	0	0	0	23	0	0	0	0	0	0	3	6
Bacteria; __Candidate_division_TM7; __uncultured_bacterium	Bacteria	__Candidate_division_TM7	__uncultured_bacterium	-	-	-	0.67	3	FJ592925	HQ119510	FR749822	0	20	0	0	0	0	20	0	12	0	0	0	0	0	0	0
Bacteria; __Bacteroidetes; __Bacteroidia; __Bacteroidales; __Rikenellaceae; __Alistipes; __uncultured_organism	Bacteria	__Bacteroidetes	__Bacteroidia	__Bacteroidales	__Rikenellaceae	__Alistipes	1	3	HQ763226	HQ763171	HQ763042	0	0	50	2	0	0	0	0	0	0	0	0	0	0	0	0
Bacteria; __Proteobacteria; __Alphaproteobacteria; __Rhodospirillales; __DA111	Bacteria	__Proteobacteria	__Alphaproteobacteria	__Rhodospirillales	__DA111	-	0.67	3	FR687454	EU043719	AY913545	9	9	0	0	0	0	4	2	2	0	7	3	0	5	2	9
Bacteria; __Firmicutes; __Clostridia; __Clostridiales; __Ruminococcaceae; __uncultured; __uncultured_bacterium	Bacteria	__Firmicutes	__Clostridia	__Clostridiales	__Ruminococcaceae	__uncultured	1	3	FJ366144	EU104050	FJ366072	0	0	0	0	0	52	0	0	0	0	0	0	0	0	0	0
Bacteria; __Proteobacteria; __Deltaproteobacteria; __Myxococcales; __Cystobacterineae; __uncultured; __uncultured_delta_proteobacterium	Bacteria	__Proteobacteria	__Deltaproteobacteria	__Myxococcales	__Cystobacterineae	__uncultured	0.67	3	CU466773	AM697153	JF776912	0	0	0	21	0	0	2	0	25	4	0	0	0	0	0	0
Bacteria; __Cyanobacteria; __MLE1-12; __uncultured_bacterium	Bacteria	__Cyanobacteria	__MLE1-12	__uncultured_bacterium	-	-	1	3	EU134277	HM444923	EU134274	0	0	0	0	0	0	39	0	0	0	0	0	0	0	0	13
Bacteria; __Acidobacteria; __DA023; __uncultured_Acidobacteria_bacterium	Bacteria	__Acidobacteria	__DA023	__uncultured_Acidobacteria_bacterium	-	-	0.67	3	GQ264134	HQ598419	HQ598606	19	12	0	0	0	0	17	0	0	0	0	2	0	1	0	1
Bacteria; __Proteobacteria; __Deltaproteobacteria; __GR-WP33-30; __uncultured_Myxococcales_bacterium	Bacteria	__Proteobacteria	__Deltaproteobacteria	__GR-WP33-30	__uncultured_Myxococcales_bacterium	-	0.67	3	EU276557	EU202780	EU449598	0	8	0	0	0	0	11	0	22	0	0	6	0	1	4	0
Bacteria; __Proteobacteria; __Betaproteobacteria; __Nitrosomonadales; __Nitrosomonadaceae; __uncultured	Bacteria	__Proteobacteria	__Betaproteobacteria	__Nitrosomonadales	__Nitrosomonadaceae	__uncultured	0.67	3	AY622250	EF019065	AB504948	22	13	0	0	0	0	0	0	0	0	0	0	1	0	8	7
Bacteria; __Bacteroidetes; __Sphingobacteriia; __Sphingobacteriales; __Sphingobacteriaceae; __Mucilaginibacter	Bacteria	__Bacteroidetes	__Sphingobacteriia	__Sphingobacteriales	__Sphingobacteriaceae	__Mucilaginibacter	1	3	EU861922	AB681894	AF409002	0	42	0	0	2	0	0	0	0	0	0	0	0	3	4	0
Bacteria; __Planctomycetes; __Planctomycetacia; __Planctomycetales; __Planctomycetaceae; __Singulisphaera; __Nostocoida	Bacteria	__Planctomycetes	__Planctomycetacia	__Planctomycetales	__Planctomycetaceae	__Singulisphaera	0.67	3	AY963406	AF244749	AF244752	0	14	0	0	0	0	22	0	0	0	6	0	9	0	0	0
Bacteria; __Bacteroidetes; __Sphingobacteriia; __Sphingobacteriales; __Chitinophagaceae; __Ferruginibacter; __uncultured_bacterium	Bacteria	__Bacteroidetes	__Sphingobacteriia	__Sphingobacteriales	__Chitinophagaceae	__Ferruginibacter	0.67	3	JN656817	FM201056	FM200897	0	0	0	0	0	0	43	0	0	0	8	0	0	0	0	0
Bacteria; __Verrucomicrobia; __Spartobacteria; __Chthoniobacterales; __DA101_soil_group; __uncultured_bacterium	Bacteria	__Verrucomicrobia	__Spartobacteria	__Chthoniobacterales	__DA101_soil_group	__uncultured_bacterium	0.67	3	FJ592700	EF018588	FJ592701	9	23	0	0	0	0	1	0	6	0	0	6	0	1	0	5
Bacteria; __Actinobacteria; __Frankiales; __Acidothermaceae; __Acidothermus	Bacteria	__Actinobacteria	__Frankiales	__Acidothermaceae	__Acidothermus	-	1	3	GQ402551	AY234546	JF833840	4	11	0	0	0	0	10	5	4	0	2	2	5	1	1	6
Bacteria; __Proteobacteria; __Alphaproteobacteria; __Rhizobiales; __Xanthobacteraceae; __Pseudolabrys	Bacteria	__Proteobacteria	__Alphaproteobacteria	__Rhizobiales	__Xanthobacteraceae	__Pseudolabrys	1	3	AM162445	JF833703	AY921892	3	29	0	0	0	0	8	10	0	1	0	0	0	0	0	0
Bacteria; __Bacteroidetes; __Sphingobacteriia; __Sphingobacteriales; __Chitinophagaceae; __uncultured; __uncultured_bacterium	Bacteria	__Bacteroidetes	__Sphingobacteriia	__Sphingobacteriales	__Chitinophagaceae	__uncultured	0.67	3	JN408944	GQ397069	EU676412	0	14	0	0	0	0	0	0	0	0	15	10	0	0	12	0
Bacteria; __Proteobacteria; __Betaproteobacteria; __Methylophilales; __Methylophilaceae; __LD28_freshwater_group; __uncultured_beta_proteobacterium	Bacteria	__Proteobacteria	__Betaproteobacteria	__Methylophilales	__Methylophilaceae	__LD28_freshwater_group	0.67	3	FN668043	FN668037	FN668049	0	0	0	51	0	0	0	0	0	0	0	0	0	0	0	0
Bacteria; __Bacteroidetes; __Sphingobacteriia; __Sphingobacteriales; __Chitinophagaceae; __uncultured	Bacteria	__Bacteroidetes	__Sphingobacteriia	__Sphingobacteriales	__Chitinophagaceae	__uncultured	0.67	3	EF019855	EF018756	GU983360	14	13	0	0	0	0	0	0	0	0	0	0	0	0	0	23
Bacteria; __Actinobacteria; __Frankiales; __Acidothermaceae; __Acidothermus	Bacteria	__Actinobacteria	__Frankiales	__Acidothermaceae	__Acidothermus	-	1	3	GQ402551	AY234546	AF498716	16	24	0	0	0	0	0	0	0	0	0	0	10	0	0	0
Bacteria; __Chlamydiae; __Chlamydiales; __Simkaniaceae; __Candidatus_Rhabdochlamydia	Bacteria	__Chlamydiae	__Chlamydiales	__Simkaniaceae	__Candidatus_Rhabdochlamydia	-	1	3	DQ903988	EU133918	JF513056	8	0	0	0	0	0	32	0	10	0	0	0	0	0	0	0
Bacteria; __Bacteroidetes; __Sphingobacteriia; __Sphingobacteriales; __Chitinophagaceae; __uncultured; __uncultured_bacterium	Bacteria	__Bacteroidetes	__Sphingobacteriia	__Sphingobacteriales	__Chitinophagaceae	__uncultured	1	3	EU133686	EF516017	HQ119955	0	50	0	0	0	0	0	0	0	0	0	0	0	0	0	0
Bacteria; __Bacteroidetes; __Sphingobacteriia; __Sphingobacteriales; __Sphingobacteriaceae; __Mucilaginibacter	Bacteria	__Bacteroidetes	__Sphingobacteriia	__Sphingobacteriales	__Sphingobacteriaceae	__Mucilaginibacter	1	3	AJ575720	FJ466361	FN400860	0	0	0	0	0	0	49	0	0	0	0	1	0	0	0	0
Bacteria; __Proteobacteria; __Betaproteobacteria; __Nitrosomonadales; __Nitrosomonadaceae; __uncultured; __uncultured_soil_bacterium	Bacteria	__Proteobacteria	__Betaproteobacteria	__Nitrosomonadales	__Nitrosomonadaceae	__uncultured	0.67	3	FQ660040	FQ659164	FJ810576	27	13	0	0	0	0	3	0	0	0	0	3	0	4	0	0
Bacteria; __Planctomycetes; __Phycisphaerae; __WD2101_soil_group; __uncultured_bacterium	Bacteria	__Planctomycetes	__Phycisphaerae	__WD2101_soil_group	__uncultured_bacterium	-	1	3	GU127746	EF516903	EF516397	25	15	0	0	0	0	7	0	0	0	0	0	0	2	0	0
Bacteria; __Proteobacteria; __Betaproteobacteria; __Burkholderiales; __Alcaligenaceae; __uncultured; __uncultured_bacterium	Bacteria	__Proteobacteria	__Betaproteobacteria	__Burkholderiales	__Alcaligenaceae	__uncultured	1	3	DQ413110	EU104186	HM773450	0	0	0	34	7	8	0	0	0	0	0	0	0	0	0	0
Bacteria; __Verrucomicrobia; __Opitutae; __Opitutales; __Opitutaceae; __Opitutus; __uncultured_soil_bacterium	Bacteria	__Verrucomicrobia	__Opitutae	__Opitutales	__Opitutaceae	__Opitutus	0.67	3	EF540386	FQ658685	AY622244	11	0	0	0	0	0	3	0	0	0	0	35	0	0	0	0
Bacteria; __Actinobacteria; __Acidimicrobiia; __Acidimicrobiales; __Acidimicrobiaceae; __CL500-29_marine_group; __uncultured_bacterium	Bacteria	__Actinobacteria	__Acidimicrobiia	__Acidimicrobiales	__Acidimicrobiaceae	__CL500-29_marine_group	1	3	EU804037	EU132728	HQ661214	9	9	0	0	0	0	28	0	0	0	0	0	0	0	0	3
Bacteria; __Spirochaetes; __SHA-4; __uncultured_bacterium	Bacteria	__Spirochaetes	__SHA-4	__uncultured_bacterium	-	-	0.67	3	AY426469	AJ306785	EF602477	0	0	30	0	19	0	0	0	0	0	0	0	0	0	0	0
Bacteria; __Proteobacteria; __Betaproteobacteria; __SC-I-84; __uncultured_soil_bacterium	Bacteria	__Proteobacteria	__Betaproteobacteria	__SC-I-84	__uncultured_soil_bacterium	-	0.67	3	FQ659546	FQ659213	GQ396821	0	35	0	0	0	0	14	0	0	0	0	0	0	0	0	0
Bacteria; __Planctomycetes; __vadinHA49; __uncultured_bacterium	Bacteria	__Planctomycetes	__vadinHA49	__uncultured_bacterium	-	-	1	3	FJ719068	EF019689	EF019697	0	37	0	0	0	0	0	0	0	0	0	0	0	0	11	0
Bacteria; __Proteobacteria; __Alphaproteobacteria; __Rhodospirillales; __Rhodospirillaceae	Bacteria	__Proteobacteria	__Alphaproteobacteria	__Rhodospirillales	__Rhodospirillaceae	-	0.67	3	GU127822	AJ519652	EU491883	3	10	0	0	0	0	10	0	3	0	0	4	9	2	2	5
Bacteria; __Proteobacteria; __Betaproteobacteria; __Burkholderiales; __Comamonadaceae; __uncultured	Bacteria	__Proteobacteria	__Betaproteobacteria	__Burkholderiales	__Comamonadaceae	__uncultured	1	3	AB480710	AB672183	AF498703	0	15	0	0	0	0	24	0	0	0	2	0	0	0	3	4
Bacteria; __Acidobacteria; __DA023; __uncultured_Acidobacteria_bacterium	Bacteria	__Acidobacteria	__DA023	__uncultured_Acidobacteria_bacterium	-	-	1	3	AM935560	HQ597074	AM935546	0	0	0	0	0	0	48	0	0	0	0	0	0	0	0	0
Bacteria; __Proteobacteria; __Gammaproteobacteria; __Xanthomonadales; __Sinobacteraceae; __uncultured; __uncultured_bacterium	Bacteria	__Proteobacteria	__Gammaproteobacteria	__Xanthomonadales	__Sinobacteraceae	__uncultured	1	3	AY963322	JN023497	JN023617	0	8	0	0	0	0	0	0	0	0	0	28	0	0	10	2
Bacteria; __Proteobacteria; __Gammaproteobacteria; __Enterobacteriales; __Enterobacteriaceae; __Escherichia-Shigella; __uncultured_bacterium	Bacteria	__Proteobacteria	__Gammaproteobacteria	__Enterobacteriales	__Enterobacteriaceae	__Escherichia-Shigella	0.67	3	HQ992945	EU560814	EU560816	0	0	0	3	8	0	0	0	0	0	0	0	6	8	22	1
Bacteria; __Bacteroidetes; __Sphingobacteriia; __Sphingobacteriales; __Saprospiraceae; __uncultured; __uncultured_bacterium	Bacteria	__Bacteroidetes	__Sphingobacteriia	__Sphingobacteriales	__Saprospiraceae	__uncultured	1	3	HQ114158	JN391636	JN391670	0	0	0	48	0	0	0	0	0	0	0	0	0	0	0	0
Bacteria; __SM2F11; __uncultured_bacterium	Bacteria	__SM2F11	__uncultured_bacterium	-	-	-	1	3	EF019951	HQ120052	DQ337045	9	0	0	0	0	0	28	0	0	0	0	10	0	0	0	0
Bacteria; __Proteobacteria; __Gammaproteobacteria; __Pasteurellales; __Pasteurellaceae; __Pasteurella; __Pasteurella_testudinis	Bacteria	__Proteobacteria	__Gammaproteobacteria	__Pasteurellales	__Pasteurellaceae	__Pasteurella	0.67	3	AY362926	L06090	GU295091	0	0	0	0	0	0	0	0	2	0	0	0	17	0	28	0
Bacteria; __Actinobacteria; __Frankiales; __Geodermatophilaceae; __Blastococcus	Bacteria	__Actinobacteria	__Frankiales	__Geodermatophilaceae	__Blastococcus	-	1	3	FM992787	HM992554	L40614	0	0	37	0	0	10	0	0	0	0	0	0	0	0	0	0
Bacteria; __Proteobacteria; __Betaproteobacteria; __SC-I-84; __uncultured_bacterium	Bacteria	__Proteobacteria	__Betaproteobacteria	__SC-I-84	__uncultured_bacterium	-	0.67	3	EU445231	EU133807	JF833914	8	12	0	0	0	0	15	0	0	0	0	0	0	1	5	6
Bacteria; __Proteobacteria; __Alphaproteobacteria; __Rhizobiales; __Rhodobiaceae; __Rhodobium; __uncultured_bacterium	Bacteria	__Proteobacteria	__Alphaproteobacteria	__Rhizobiales	__Rhodobiaceae	__Rhodobium	0.67	3	GU982845	JN023941	EU133381	14	10	0	0	0	5	5	2	0	0	6	0	5	0	0	0
Bacteria; __Proteobacteria; __Betaproteobacteria; __SC-I-84; __uncultured_bacterium	Bacteria	__Proteobacteria	__Betaproteobacteria	__SC-I-84	__uncultured_bacterium	-	1	3	EU445192	EU881265	EU133807	27	0	0	0	0	0	0	5	0	0	0	5	0	0	10	0
Bacteria; __Actinobacteria; __Micrococcales; __Cellulomonadaceae; __Cellulomonas	Bacteria	__Actinobacteria	__Micrococcales	__Cellulomonadaceae	__Cellulomonas	-	1	3	JF346161	EU236241	EU016441	0	0	44	0	3	0	0	0	0	0	0	0	0	0	0	0
Bacteria; __Deinococcus-Thermus; __Deinococci; __Deinococcales; __Deinococcaceae; __Deinococcus	Bacteria	__Deinococcus-Thermus	__Deinococci	__Deinococcales	__Deinococcaceae	__Deinococcus	1	3	EU294411	EU294408	EU285374	0	0	25	0	0	22	0	0	0	0	0	0	0	0	0	0
Bacteria; __Planctomycetes; __Planctomycetacia; __Planctomycetales; __Planctomycetaceae; __uncultured; __uncultured_bacterium	Bacteria	__Planctomycetes	__Planctomycetacia	__Planctomycetales	__Planctomycetaceae	__uncultured	0.67	3	FJ466318	FJ466217	JN867661	0	7	0	0	13	0	0	0	0	0	23	0	0	0	4	0
Bacteria; __Verrucomicrobia; __Spartobacteria; __Chthoniobacterales; __Chthoniobacteraceae; __Chthoniobacter	Bacteria	__Verrucomicrobia	__Spartobacteria	__Chthoniobacterales	__Chthoniobacteraceae	__Chthoniobacter	1	3	AY960776	EF032769	EU881176	24	4	0	0	0	0	13	0	0	0	6	0	0	0	0	0
Bacteria; __SM2F11; __uncultured_bacterium	Bacteria	__SM2F11	__uncultured_bacterium	-	-	-	1	3	JN003060	EF018382	JN397714	0	0	0	0	0	0	0	0	0	0	31	0	0	0	0	16
Bacteria; __Proteobacteria; __Deltaproteobacteria; __Myxococcales; __Sorangiineae; __Polyangiaceae; __Sorangium; __uncultured_bacterium	Bacteria	__Proteobacteria	__Deltaproteobacteria	__Myxococcales	__Sorangiineae	__Polyangiaceae	1	3	AB672305	EF516312	EF632908	13	11	0	0	0	0	0	0	0	0	8	0	0	4	0	11
Bacteria; __Bacteroidetes; __Class_Incertae_Sedis; __Order_Incertae_Sedis; __Family_Incertae_Sedis; __Prolixibacter; __uncultured_bacterium	Bacteria	__Bacteroidetes	__Class_Incertae_Sedis	__Order_Incertae_Sedis	__Family_Incertae_Sedis	__Prolixibacter	0.67	3	CU927318	AB240481	EF562564	0	0	0	5	42	0	0	0	0	0	0	0	0	0	0	0
Bacteria; __Firmicutes; __Bacilli; __Lactobacillales; __Lactobacillaceae; __Lactobacillus; __uncultured_bacterium	Bacteria	__Firmicutes	__Bacilli	__Lactobacillales	__Lactobacillaceae	__Lactobacillus	0.67	3	EU462896	AB362731	EU468185	0	0	0	0	6	22	0	0	0	0	12	0	7	0	0	0
Bacteria; __Bacteroidetes; __Flavobacteria; __Flavobacteriales; __Flavobacteriaceae; __Lutibacter; __uncultured_bacterium	Bacteria	__Bacteroidetes	__Flavobacteria	__Flavobacteriales	__Flavobacteriaceae	__Lutibacter	0.67	3	JN133839	JN133819	AM292405	0	0	0	0	45	0	0	0	0	1	0	0	0	0	0	0
Bacteria; __Proteobacteria; __Gammaproteobacteria; __Xanthomonadales; __Sinobacteraceae; __uncultured; __uncultured_bacterium	Bacteria	__Proteobacteria	__Gammaproteobacteria	__Xanthomonadales	__Sinobacteraceae	__uncultured	1	3	HM186555	HM186272	HM187068	0	0	0	0	25	0	0	4	8	0	0	0	0	0	0	9
Bacteria; __Proteobacteria; __Betaproteobacteria; __Burkholderiales; __Comamonadaceae; __uncultured; __uncultured_bacterium	Bacteria	__Proteobacteria	__Betaproteobacteria	__Burkholderiales	__Comamonadaceae	__uncultured	0.67	3	EF019401	AY212560	AB030613	0	0	9	0	0	0	0	0	37	0	0	0	0	0	0	0
Bacteria; __Bacteroidetes; __Sphingobacteriia; __Sphingobacteriales; __Chitinophagaceae; __uncultured; __uncultured_bacterium	Bacteria	__Bacteroidetes	__Sphingobacteriia	__Sphingobacteriales	__Chitinophagaceae	__uncultured	1	3	EU104008	EU234264	GQ480053	0	0	27	19	0	0	0	0	0	0	0	0	0	0	0	0
Bacteria; __Proteobacteria; __Betaproteobacteria; __Burkholderiales; __Comamonadaceae; __Polaromonas; __uncultured_bacterium	Bacteria	__Proteobacteria	__Betaproteobacteria	__Burkholderiales	__Comamonadaceae	__Polaromonas	0.67	3	EU802152	EU801930	EU800932	0	1	31	0	13	0	0	0	0	0	0	0	0	1	0	0
Bacteria; __Proteobacteria; __Gammaproteobacteria; __Xanthomonadales; __Sinobacteraceae; __uncultured; __uncultured_bacterium	Bacteria	__Proteobacteria	__Gammaproteobacteria	__Xanthomonadales	__Sinobacteraceae	__uncultured	1	3	AY963405	DQ451520	JN023625	0	0	0	0	0	0	0	3	7	0	0	8	0	0	4	24
Bacteria; __Proteobacteria; __Betaproteobacteria; __SC-I-84; __uncultured_bacterium	Bacteria	__Proteobacteria	__Betaproteobacteria	__SC-I-84	__uncultured_bacterium	-	0.67	3	EF019531	EF018344	EU881205	0	9	0	0	0	0	8	0	0	0	13	0	0	1	6	9
Bacteria; __Chloroflexi; __Ktedonobacteria; __Ktedonobacterales; __Thermosporotrichaceae; __Thermosporothrix; __uncultured_bacterium	Bacteria	__Chloroflexi	__Ktedonobacteria	__Ktedonobacterales	__Thermosporotrichaceae	__Thermosporothrix	0.67	3	EU043839	EF516303	EF522231	19	0	0	0	0	0	21	0	0	0	0	0	0	5	0	0
Bacteria; __Verrucomicrobia; __OPB35_soil_group; __uncultured_bacterium	Bacteria	__Verrucomicrobia	__OPB35_soil_group	__uncultured_bacterium	-	-	0.67	3	GU731333	FJ466331	GQ402622	2	0	0	0	0	0	8	28	2	0	0	0	5	0	0	0
Bacteria; __Proteobacteria; __Betaproteobacteria; __SC-I-84; __uncultured_beta_proteobacterium	Bacteria	__Proteobacteria	__Betaproteobacteria	__SC-I-84	__uncultured_beta_proteobacterium	-	1	3	AY395322	AY395417	AY395383	0	0	0	0	0	0	26	0	11	0	0	0	0	3	5	0
Bacteria; __Chlamydiae; __Chlamydiales; __cvE6; __uncultured_bacterium	Bacteria	__Chlamydiae	__Chlamydiales	__cvE6	__uncultured_bacterium	-	0.67	3	HM063023	HM444986	JN606074	0	8	0	0	0	0	0	0	15	0	0	0	0	0	22	0
Bacteria; __Candidate_division_TM7; __uncultured_candidate_division_TM7_bacterium	Bacteria	__Candidate_division_TM7	__uncultured_candidate_division_TM7_bacterium	-	-	-	1	3	AM935195	AM935187	AM935543	0	45	0	0	0	0	0	0	0	0	0	0	0	0	0	0
Bacteria; __Proteobacteria; __Deltaproteobacteria; __Myxococcales; __Nannocystineae; __Haliangiaceae; __Haliangium; __uncultured_bacterium	Bacteria	__Proteobacteria	__Deltaproteobacteria	__Myxococcales	__Nannocystineae	__Haliangiaceae	1	3	HQ114063	EU335165	AB294333	14	24	0	0	0	0	0	0	0	1	0	0	0	0	0	6
Bacteria; __Bacteroidetes; __Sphingobacteriia; __Sphingobacteriales; __AKYH767; __uncultured_soil_bacterium	Bacteria	__Bacteroidetes	__Sphingobacteriia	__Sphingobacteriales	__AKYH767	__uncultured_soil_bacterium	1	1	DQ298005	NA	NA	41	0	0	0	0	0	0	0	0	0	0	0	4	0	0	0
Bacteria; __Proteobacteria; __Betaproteobacteria; __Rhodocyclales; __Rhodocyclaceae; __Zoogloea	Bacteria	__Proteobacteria	__Betaproteobacteria	__Rhodocyclales	__Rhodocyclaceae	__Zoogloea	1	3	AM084110	AB237674	GQ342318	0	0	0	28	0	17	0	0	0	0	0	0	0	0	0	0
Bacteria; __Acidobacteria; __DA023; __uncultured_Acidobacteria_bacterium	Bacteria	__Acidobacteria	__DA023	__uncultured_Acidobacteria_bacterium	-	-	0.67	3	JF319228	JF833534	HQ598304	18	8	0	0	0	0	0	0	0	0	0	3	0	3	0	13
Bacteria; __Bacteroidetes; __Sphingobacteriia; __Sphingobacteriales; __Chitinophagaceae; __uncultured; __uncultured_Bacteroidetes_bacterium	Bacteria	__Bacteroidetes	__Sphingobacteriia	__Sphingobacteriales	__Chitinophagaceae	__uncultured	0.67	3	EF018676	JF703357	JF833688	0	0	0	27	18	0	0	0	0	0	0	0	0	0	0	0
Bacteria; __Proteobacteria; __Alphaproteobacteria; __Rhodospirillales	Bacteria	__Proteobacteria	__Alphaproteobacteria	__Rhodospirillales	-	-	0.67	3	AY963345	AY913353	DQ906052	14	2	0	0	0	0	8	0	3	0	8	2	2	2	4	0
Bacteria; __Proteobacteria; __Alphaproteobacteria; __Rhodospirillales; __Acetobacteraceae; __uncultured; __uncultured_bacterium	Bacteria	__Proteobacteria	__Alphaproteobacteria	__Rhodospirillales	__Acetobacteraceae	__uncultured	0.67	3	FJ625359	HM124396	AY913276	13	17	0	0	0	0	8	2	0	0	4	0	0	0	1	0
Bacteria; __Gemmatimonadetes; __Gemmatimonadales; __Gemmatimonadaceae; __uncultured	Bacteria	__Gemmatimonadetes	__Gemmatimonadales	__Gemmatimonadaceae	__uncultured	-	1	3	GQ396912	EF540357	AF545649	11	9	0	0	0	0	1	7	0	0	11	0	5	0	1	0
Bacteria; __Proteobacteria; __Betaproteobacteria; __SC-I-84; __uncultured_beta_proteobacterium	Bacteria	__Proteobacteria	__Betaproteobacteria	__SC-I-84	__uncultured_beta_proteobacterium	-	0.67	3	AY326598	JF833578	JF833572	14	1	0	0	0	0	6	18	5	0	0	1	0	0	0	0
Bacteria; __Proteobacteria; __Deltaproteobacteria; __Myxococcales; __Nannocystineae; __Haliangiaceae; __Haliangium; __uncultured_bacterium	Bacteria	__Proteobacteria	__Deltaproteobacteria	__Myxococcales	__Nannocystineae	__Haliangiaceae	1	3	EU937873	EU937912	DQ223081	13	0	31	0	0	0	0	0	0	0	0	0	0	0	0	0
Bacteria; __Proteobacteria; __Betaproteobacteria; __Hydrogenophilales; __Hydrogenophilaceae; __Hydrogenophilus; __uncultured_bacterium	Bacteria	__Proteobacteria	__Betaproteobacteria	__Hydrogenophilales	__Hydrogenophilaceae	__Hydrogenophilus	0.67	3	EF188435	FJ638554	DQ867044	0	1	3	0	0	0	18	1	3	5	0	0	11	2	0	0
Bacteria; __Proteobacteria; __Alphaproteobacteria; __Rhodobacterales; __Rhodobacteraceae	Bacteria	__Proteobacteria	__Alphaproteobacteria	__Rhodobacterales	__Rhodobacteraceae	-	1	3	CU922815	CU919407	CU922276	0	0	0	7	15	20	0	0	2	0	0	0	0	0	0	0
Bacteria; __Proteobacteria; __Deltaproteobacteria; __Myxococcales; __Sorangiineae; __Polyangiaceae; __Sorangium; __uncultured_bacterium	Bacteria	__Proteobacteria	__Deltaproteobacteria	__Myxococcales	__Sorangiineae	__Polyangiaceae	1	3	EU445217	FJ466202	FJ466153	10	7	0	0	0	0	7	0	7	0	4	0	3	0	0	6
Bacteria; __Cyanobacteria; __SubsectionIII; __FamilyI; __Leptolyngbya	Bacteria	__Cyanobacteria	__SubsectionIII	__FamilyI	__Leptolyngbya	-	1	3	DQ181684	AY493607	AY493572	24	0	0	0	0	0	8	0	0	0	0	2	0	0	0	9
Bacteria; __Candidate_division_OD1; __uncultured_soil_bacterium	Bacteria	__Candidate_division_OD1	__uncultured_soil_bacterium	-	-	-	0.67	3	FJ482182	FQ659552	FQ659415	0	23	0	0	0	0	10	0	0	0	10	0	0	0	0	0
Bacteria; __BD1-5; __uncultured_bacterium	Bacteria	__BD1-5	__uncultured_bacterium	-	-	-	1	3	EU104112	FR667350	HQ324887	0	0	31	0	12	0	0	0	0	0	0	0	0	0	0	0
Bacteria; __Proteobacteria; __Gammaproteobacteria; __Xanthomonadales; __Xanthomonadaceae; __Rhodanobacter	Bacteria	__Proteobacteria	__Gammaproteobacteria	__Xanthomonadales	__Xanthomonadaceae	__Rhodanobacter	1	3	AY495957	EU150275	GQ342331	18	0	0	0	0	0	0	0	0	0	0	0	21	0	1	3
Bacteria; __Verrucomicrobia; __OPB35_soil_group; __uncultured_bacterium	Bacteria	__Verrucomicrobia	__OPB35_soil_group	__uncultured_bacterium	-	-	1	3	AY963387	AY963385	EU135532	7	17	0	0	0	0	0	0	4	0	9	0	6	0	0	0
Bacteria; __Proteobacteria; __Gammaproteobacteria; __Xanthomonadales; __Sinobacteraceae; __uncultured; __uncultured_bacterium	Bacteria	__Proteobacteria	__Gammaproteobacteria	__Xanthomonadales	__Sinobacteraceae	__uncultured	1	3	AY963329	EU803214	EU803752	0	0	43	0	0	0	0	0	0	0	0	0	0	0	0	0
Bacteria; __Bacteroidetes; __Flavobacteria; __Flavobacteriales; __Flavobacteriaceae; __Flavobacterium; __uncultured_bacterium	Bacteria	__Bacteroidetes	__Flavobacteria	__Flavobacteriales	__Flavobacteriaceae	__Flavobacterium	1	3	EU801523	EU801699	EU801673	0	0	0	18	25	0	0	0	0	0	0	0	0	0	0	0
Bacteria; __Planctomycetes; __Planctomycetacia; __Planctomycetales; __Planctomycetaceae; __uncultured; __uncultured_planctomycete	Bacteria	__Planctomycetes	__Planctomycetacia	__Planctomycetales	__Planctomycetaceae	__uncultured	0.67	3	EF020083	EF018392	CU921418	0	25	0	0	0	0	0	6	0	0	4	0	0	0	0	8
Bacteria; __Candidate_division_TM7; __uncultured_bacterium	Bacteria	__Candidate_division_TM7	__uncultured_bacterium	-	-	-	1	3	HQ010749	HQ010737	HQ010753	0	0	27	0	0	16	0	0	0	0	0	0	0	0	0	0
Bacteria; __Proteobacteria; __Alphaproteobacteria; __Sphingomonadales; __Sphingomonadaceae; __Sphingomonas; __uncultured_alpha_proteobacterium	Bacteria	__Proteobacteria	__Alphaproteobacteria	__Sphingomonadales	__Sphingomonadaceae	__Sphingomonas	0.67	3	FJ592565	AY922043	AJ518765	0	14	0	0	0	0	18	0	5	3	0	1	0	0	2	0
Bacteria; __Cyanobacteria; __MLE1-12; __uncultured_bacterium	Bacteria	__Cyanobacteria	__MLE1-12	__uncultured_bacterium	-	-	1	3	EU134277	HM444923	EU134274	0	8	0	0	0	0	0	15	0	0	4	7	0	0	3	5
Bacteria; __Proteobacteria; __Gammaproteobacteria; __Legionellales; __Coxiellaceae; __Coxiella; __uncultured_Coxiella_sp.	Bacteria	__Proteobacteria	__Gammaproteobacteria	__Legionellales	__Coxiellaceae	__Coxiella	0.67	3	AM889171	EF092201	EU143670	42	0	0	0	0	0	0	0	0	0	0	0	0	0	0	0
Bacteria; __Candidate_division_TM7	Bacteria	__Candidate_division_TM7	-	-	-	-	1	3	FJ592923	HQ595220	DQ378263	0	26	0	0	0	0	0	16	0	0	0	0	0	0	0	0
Bacteria; __Acidobacteria; __Order_Incertae_Sedis; __Family_Incertae_Sedis; __Bryobacter; __uncultured_bacterium	Bacteria	__Acidobacteria	__Order_Incertae_Sedis	__Family_Incertae_Sedis	__Bryobacter	__uncultured_bacterium	1	3	GQ402805	HM366506	EF018402	2	10	0	0	0	0	8	2	4	0	8	0	0	3	0	5
Bacteria; __Actinobacteria; __Thermoleophilia; __Solirubrobacterales; __Solirubrobacteraceae; __Solirubrobacter; __uncultured_bacterium	Bacteria	__Actinobacteria	__Thermoleophilia	__Solirubrobacterales	__Solirubrobacteraceae	__Solirubrobacter	1	3	HM366494	HQ011554	EU133174	4	24	0	0	0	0	2	0	0	0	0	10	0	2	0	0
Bacteria; __Bacteroidetes; __Sphingobacteriia; __Sphingobacteriales; __Chitinophagaceae; __uncultured; __uncultured_bacterium	Bacteria	__Bacteroidetes	__Sphingobacteriia	__Sphingobacteriales	__Chitinophagaceae	__uncultured	0.67	3	JN679187	JN391843	HM584303	0	0	9	21	12	0	0	0	0	0	0	0	0	0	0	0
Bacteria; __Proteobacteria; __Gammaproteobacteria; __Xanthomonadales; __Sinobacteraceae; __uncultured	Bacteria	__Proteobacteria	__Gammaproteobacteria	__Xanthomonadales	__Sinobacteraceae	__uncultured	1	3	AY234495	AY234531	AY395360	20	0	0	0	0	0	0	0	0	0	0	0	13	0	0	9
Bacteria; __Proteobacteria; __Gammaproteobacteria; __Xanthomonadales; __Sinobacteraceae; __uncultured; __uncultured_bacterium	Bacteria	__Proteobacteria	__Gammaproteobacteria	__Xanthomonadales	__Sinobacteraceae	__uncultured	0.67	3	EU335257	DQ984542	JF833541	9	0	0	0	0	0	0	4	0	0	12	4	3	10	0	0
Bacteria; __Gemmatimonadetes; __Gemmatimonadales; __Gemmatimonadaceae; __uncultured; __uncultured_bacterium	Bacteria	__Gemmatimonadetes	__Gemmatimonadales	__Gemmatimonadaceae	__uncultured	__uncultured_bacterium	0.67	3	AB486187	EU134876	EU440659	0	28	0	0	0	0	0	0	0	4	0	2	6	0	0	2
Bacteria; __Actinobacteria; __Micromonosporales; __Micromonosporaceae; __Dactylosporangium	Bacteria	__Actinobacteria	__Micromonosporales	__Micromonosporaceae	__Dactylosporangium	-	1	3	FN662905	FN662902	FN662879	10	7	0	0	0	0	2	0	1	0	0	1	0	2	0	18
Bacteria; __Acidobacteria; __Holophagae; __iii1-8; __uncultured_bacterium	Bacteria	__Acidobacteria	__Holophagae	__iii1-8	__uncultured_bacterium	-	0.67	3	EU132227	HQ119845	JN367072	0	41	0	0	0	0	0	0	0	0	0	0	0	0	0	0
Bacteria; __Bacteroidetes; __Flavobacteria; __Flavobacteriales; __Flavobacteriaceae; __Chryseobacterium; __Chryseobacterium_hominis	Bacteria	__Bacteroidetes	__Flavobacteria	__Flavobacteriales	__Flavobacteriaceae	__Chryseobacterium	0.67	3	AM423084	EU182856	AM423082	5	0	0	0	0	0	0	0	0	0	0	0	12	3	1	20
Bacteria; __Proteobacteria; __Deltaproteobacteria; __Bdellovibrionales; __Bdellovibrionaceae; __Bdellovibrio	Bacteria	__Proteobacteria	__Deltaproteobacteria	__Bdellovibrionales	__Bdellovibrionaceae	__Bdellovibrio	1	3	AB286607	EF687743	AY294216	0	19	0	0	17	5	0	0	0	0	0	0	0	0	0	0
Bacteria; __Proteobacteria; __Betaproteobacteria; __Nitrosomonadales; __Nitrosomonadaceae; __uncultured; __uncultured_soil_bacterium	Bacteria	__Proteobacteria	__Betaproteobacteria	__Nitrosomonadales	__Nitrosomonadaceae	__uncultured	0.67	3	FQ658901	EF540413	JF703565	0	11	0	0	0	0	11	0	0	0	0	8	0	0	0	11
Bacteria; __Actinobacteria; __Acidimicrobiia; __Acidimicrobiales; __TM214; __uncultured_bacterium	Bacteria	__Actinobacteria	__Acidimicrobiia	__Acidimicrobiales	__TM214	__uncultured_bacterium	0.67	3	DQ906055	DQ906070	JF807640	5	0	0	0	0	0	23	0	0	0	0	0	2	3	7	1
Bacteria; __Actinobacteria; __MB-A2-108; __uncultured_bacterium	Bacteria	__Actinobacteria	__MB-A2-108	__uncultured_bacterium	-	-	1	3	EF516773	AB486164	HM187053	0	0	0	0	0	0	37	0	0	0	0	4	0	0	0	0
Bacteria; __Proteobacteria; __Betaproteobacteria; __Nitrosomonadales; __Nitrosomonadaceae; __uncultured; __uncultured_bacterium	Bacteria	__Proteobacteria	__Betaproteobacteria	__Nitrosomonadales	__Nitrosomonadaceae	__uncultured	0.67	3	HM444989	HM445064	EF019217	16	0	0	0	0	0	14	1	0	0	0	0	10	0	0	0
Bacteria; __Chlamydiae; __Chlamydiales; __Parachlamydiaceae; __Neochlamydia	Bacteria	__Chlamydiae	__Chlamydiales	__Parachlamydiaceae	__Neochlamydia	-	0.67	3	AF478463	AF177275	EU683886	0	41	0	0	0	0	0	0	0	0	0	0	0	0	0	0
Bacteria; __Proteobacteria; __Gammaproteobacteria; __Xanthomonadales; __Xanthomonadaceae; __Thermomonas; __uncultured_bacterium	Bacteria	__Proteobacteria	__Gammaproteobacteria	__Xanthomonadales	__Xanthomonadaceae	__Thermomonas	0.67	3	EU639320	GQ389161	FJ375368	0	0	24	0	0	17	0	0	0	0	0	0	0	0	0	0
Unassigned	Unassigned	-	-	-	-	-	1	1	NA	NA	NA	0	0	41	0	0	0	0	0	0	0	0	0	0	0	0	0
Bacteria; __Verrucomicrobia; __OPB35_soil_group; __uncultured_bacterium	Bacteria	__Verrucomicrobia	__OPB35_soil_group	__uncultured_bacterium	-	-	0.67	3	HM124404	HQ828030	DQ450782	12	15	0	0	0	0	3	0	6	0	0	0	4	0	1	0
Bacteria; __Proteobacteria; __Betaproteobacteria; __Burkholderiales; __Oxalobacteraceae; __Herbaspirillum; __uncultured_bacterium	Bacteria	__Proteobacteria	__Betaproteobacteria	__Burkholderiales	__Oxalobacteraceae	__Herbaspirillum	0.67	3	GQ157441	JN020170	FM872517	0	0	1	18	0	5	17	0	0	0	0	0	0	0	0	0
Bacteria; __Candidate_division_TM7; __uncultured_bacterium	Bacteria	__Candidate_division_TM7	__uncultured_bacterium	-	-	-	1	3	CU917719	CU917574	CU917938	0	0	23	18	0	0	0	0	0	0	0	0	0	0	0	0
Bacteria; __Proteobacteria; __Alphaproteobacteria; __Rhodobacterales; __Rhodobacteraceae; __Rhodobacter; __uncultured_bacterium	Bacteria	__Proteobacteria	__Alphaproteobacteria	__Rhodobacterales	__Rhodobacteraceae	__Rhodobacter	0.67	3	FJ946599	AF527586	AF502214	0	0	0	35	6	0	0	0	0	0	0	0	0	0	0	0
Bacteria; __Chlamydiae; __Chlamydiales; __Simkaniaceae; __Candidatus_Rhabdochlamydia; __uncultured_Chlamydiales_bacterium	Bacteria	__Chlamydiae	__Chlamydiales	__Simkaniaceae	__Candidatus_Rhabdochlamydia	__uncultured_Chlamydiales_bacterium	0.67	3	HM445488	AF364567	AF364566	0	0	0	0	0	0	10	19	0	0	12	0	0	0	0	0
Bacteria; __Proteobacteria; __Betaproteobacteria; __Hydrogenophilales; __Hydrogenophilaceae; __uncultured; __uncultured_bacterium	Bacteria	__Proteobacteria	__Betaproteobacteria	__Hydrogenophilales	__Hydrogenophilaceae	__uncultured	0.67	3	CU924728	FJ660557	FJ484828	0	0	0	0	31	10	0	0	0	0	0	0	0	0	0	0
Bacteria; __Bacteroidetes; __Sphingobacteriia; __Sphingobacteriales; __AKYH767; __uncultured_bacterium	Bacteria	__Bacteroidetes	__Sphingobacteriia	__Sphingobacteriales	__AKYH767	__uncultured_bacterium	1	3	EU644228	FJ849354	FJ592602	0	17	0	0	0	0	16	0	0	0	0	0	8	0	0	0
Bacteria; __Firmicutes; __Clostridia; __Clostridiales; __Peptococcaceae; __Desulfosporosinus; __uncultured_bacterium	Bacteria	__Firmicutes	__Clostridia	__Clostridiales	__Peptococcaceae	__Desulfosporosinus	0.67	3	AM114432	AY214172	HM992486	0	0	0	0	0	0	21	0	0	3	0	0	0	0	0	17
Bacteria; __Acidobacteria; __DA023; __uncultured_Acidobacteria_bacterium	Bacteria	__Acidobacteria	__DA023	__uncultured_Acidobacteria_bacterium	-	-	1	3	HQ597058	HQ598715	HQ597340	15	25	0	0	0	0	0	0	0	0	0	0	0	1	0	0
Bacteria; __Planctomycetes; __Planctomycetacia; __Planctomycetales; __Planctomycetaceae; __uncultured; __uncultured_planctomycete	Bacteria	__Planctomycetes	__Planctomycetacia	__Planctomycetales	__Planctomycetaceae	__uncultured	0.67	3	EF494342	JF833639	EF125955	8	23	0	0	0	0	0	0	0	0	0	0	7	0	3	0
Bacteria; __Planctomycetes; __Planctomycetacia; __Planctomycetales; __Planctomycetaceae; __uncultured; __uncultured_bacterium	Bacteria	__Planctomycetes	__Planctomycetacia	__Planctomycetales	__Planctomycetaceae	__uncultured	1	3	FJ466296	FJ466222	AB630611	38	0	0	0	0	0	0	0	0	2	0	0	0	0	0	0
Bacteria; __Candidate_division_TM7; __uncultured_bacterium	Bacteria	__Candidate_division_TM7	__uncultured_bacterium	-	-	-	0.67	3	JN038684	AY930458	EU135375	0	0	0	40	0	0	0	0	0	0	0	0	0	0	0	0
Bacteria; __Acidobacteria; __Order_Incertae_Sedis; __Family_Incertae_Sedis	Bacteria	__Acidobacteria	__Order_Incertae_Sedis	__Family_Incertae_Sedis	-	-	0.67	3	FJ466197	AY963366	FJ466080	0	9	0	0	0	0	20	0	0	3	0	2	5	0	1	0
Bacteria; __Bacteroidetes; __Flavobacteria; __Flavobacteriales; __Flavobacteriaceae; __Flavobacterium	Bacteria	__Bacteroidetes	__Flavobacteria	__Flavobacteriales	__Flavobacteriaceae	__Flavobacterium	1	3	EU057850	AF493644	FN668113	0	18	0	0	0	0	0	0	0	0	0	22	0	0	0	0
Bacteria; __Actinobacteria; __Thermoleophilia; __Solirubrobacterales; __TM146	Bacteria	__Actinobacteria	__Thermoleophilia	__Solirubrobacterales	__TM146	-	1	3	X92699	EU861899	AM162474	17	7	0	0	0	0	5	0	5	0	0	0	0	0	4	2
Bacteria; __Proteobacteria; __Gammaproteobacteria; __NKB5; __uncultured_bacterium	Bacteria	__Proteobacteria	__Gammaproteobacteria	__NKB5	__uncultured_bacterium	-	0.67	3	FJ625345	JF703387	EU335403	0	0	6	30	0	4	0	0	0	0	0	0	0	0	0	0
Bacteria; __Bacteroidetes; __Bacteroidia; __Bacteroidales; __Porphyromonadaceae; __Porphyromonas; __uncultured_bacterium	Bacteria	__Bacteroidetes	__Bacteroidia	__Bacteroidales	__Porphyromonadaceae	__Porphyromonas	0.67	3	FJ976429	EF511912	EF511977	0	0	0	0	0	0	0	0	0	0	40	0	0	0	0	0
Bacteria; __Proteobacteria; __Deltaproteobacteria; __Myxococcales; __mle1-27; __uncultured_bacterium	Bacteria	__Proteobacteria	__Deltaproteobacteria	__Myxococcales	__mle1-27	__uncultured_bacterium	0.67	3	CU466780	JN609306	JN609352	0	0	12	10	0	18	0	0	0	0	0	0	0	0	0	0
Bacteria; __Planctomycetes; __Planctomycetacia; __Planctomycetales; __Planctomycetaceae	Bacteria	__Planctomycetes	__Planctomycetacia	__Planctomycetales	__Planctomycetaceae	-	1	3	AF244752	HQ674909	FJ466434	9	19	0	0	0	0	0	0	5	0	5	0	0	0	0	2
Bacteria; __Actinobacteria; __Frankiales; __Acidothermaceae; __Acidothermus; __uncultured_bacterium	Bacteria	__Actinobacteria	__Frankiales	__Acidothermaceae	__Acidothermus	__uncultured_bacterium	0.67	3	DQ303278	AY234546	GQ263304	0	22	0	0	0	0	3	0	0	0	3	3	0	1	0	8
Unassigned	Unassigned	-	-	-	-	-	1	1	NA	NA	NA	0	0	0	40	0	0	0	0	0	0	0	0	0	0	0	0
Bacteria; __Proteobacteria; __Betaproteobacteria; __Burkholderiales; __Burkholderiaceae; __Burkholderia; __uncultured_Burkholderia_sp.	Bacteria	__Proteobacteria	__Betaproteobacteria	__Burkholderiales	__Burkholderiaceae	__Burkholderia	0.67	3	FJ624876	JN590622	JN590571	0	0	0	0	0	0	0	0	0	0	0	14	9	0	17	0
Bacteria; __Acidobacteria; __32-21; __uncultured_Acidobacteria_bacterium	Bacteria	__Acidobacteria	__32-21	__uncultured_Acidobacteria_bacterium	-	-	0.67	3	HQ597135	HQ597080	AY963379	0	0	0	0	0	0	13	0	17	0	0	0	4	0	0	6
Bacteria; __Proteobacteria; __Gammaproteobacteria; __Xanthomonadales; __Sinobacteraceae; __uncultured; __uncultured_bacterium	Bacteria	__Proteobacteria	__Gammaproteobacteria	__Xanthomonadales	__Sinobacteraceae	__uncultured	0.67	3	DQ984542	FJ625347	JF833908	0	0	0	0	0	0	0	2	12	0	8	0	0	0	17	1
Bacteria; __Candidate_division_TM7; __uncultured_bacterium	Bacteria	__Candidate_division_TM7	__uncultured_bacterium	-	-	-	1	3	EU135383	FJ478502	EU135398	0	0	0	0	0	0	0	0	17	0	22	0	0	0	0	0
Bacteria; __Firmicutes; __Clostridia; __Clostridiales; __Clostridiaceae; __Clostridium; __uncultured_bacterium	Bacteria	__Firmicutes	__Clostridia	__Clostridiales	__Clostridiaceae	__Clostridium	1	3	EU474023	EU473969	EU473919	0	0	0	0	10	29	0	0	0	0	0	0	0	0	0	0
Bacteria; __Firmicutes; __Clostridia; __Clostridiales; __Clostridiaceae; __Clostridium; __uncultured_soil_bacterium	Bacteria	__Firmicutes	__Clostridia	__Clostridiales	__Clostridiaceae	__Clostridium	0.67	3	AJ506118	DQ248294	DQ248269	28	0	0	0	0	0	0	1	0	1	0	6	0	0	0	3
Bacteria; __Acidobacteria; __Candidatus_Solibacter; __uncultured_bacterium	Bacteria	__Acidobacteria	__Candidatus_Solibacter	__uncultured_bacterium	-	-	1	3	EF019536	EF020146	EF020240	8	10	0	0	0	0	14	0	0	0	0	2	0	5	0	0
Bacteria; __Verrucomicrobia; __OPB35_soil_group; __uncultured_bacterium	Bacteria	__Verrucomicrobia	__OPB35_soil_group	__uncultured_bacterium	-	-	1	3	GQ402808	FN870309	AF523995	18	21	0	0	0	0	0	0	0	0	0	0	0	0	0	0
Bacteria; __Chloroflexi; __Ktedonobacteria; __Ktedonobacterales	Bacteria	__Chloroflexi	__Ktedonobacteria	__Ktedonobacterales	-	-	1	3	EU335420	FJ466010	EU335418	0	0	0	0	0	0	0	0	2	0	9	0	8	12	4	4
Bacteria; __Proteobacteria; __Deltaproteobacteria; __Myxococcales; __Cystobacterineae; __uncultured; __uncultured_bacterium	Bacteria	__Proteobacteria	__Deltaproteobacteria	__Myxococcales	__Cystobacterineae	__uncultured	1	3	HQ119789	HQ397524	HM187157	0	0	0	0	0	0	8	3	0	1	4	6	17	0	0	0
Bacteria; __Acidobacteria; __Order_Incertae_Sedis; __Family_Incertae_Sedis; __Bryobacter; __uncultured_bacterium	Bacteria	__Acidobacteria	__Order_Incertae_Sedis	__Family_Incertae_Sedis	__Bryobacter	__uncultured_bacterium	0.67	3	FJ625384	HQ598999	GQ264434	24	9	0	0	0	0	0	3	0	1	0	2	0	0	0	0
Bacteria; __Proteobacteria; __Betaproteobacteria; __Neisseriales; __Neisseriaceae; __Vogesella; __uncultured_bacterium	Bacteria	__Proteobacteria	__Betaproteobacteria	__Neisseriales	__Neisseriaceae	__Vogesella	0.67	3	HQ330620	JF697393	AF227863	0	0	25	0	0	14	0	0	0	0	0	0	0	0	0	0
Bacteria; __Actinobacteria; __Acidimicrobiia; __Acidimicrobiales; __TM214; __uncultured_bacterium	Bacteria	__Actinobacteria	__Acidimicrobiia	__Acidimicrobiales	__TM214	__uncultured_bacterium	0.67	3	GQ402566	AM162469	AF391981	0	0	0	0	0	0	8	3	0	3	0	0	18	2	0	4
Bacteria; __Acidobacteria; __Acidobacteriales; __Acidobacteriaceae; __Acidicapsa; __uncultured_bacterium	Bacteria	__Acidobacteria	__Acidobacteriales	__Acidobacteriaceae	__Acidicapsa	__uncultured_bacterium	1	3	DQ660878	HE604032	FR667830	2	2	0	0	0	0	13	3	6	0	3	9	0	0	0	0
Bacteria; __Actinobacteria; __Frankiales; __Acidothermaceae; __Acidothermus; __uncultured_bacterium	Bacteria	__Actinobacteria	__Frankiales	__Acidothermaceae	__Acidothermus	__uncultured_bacterium	1	3	EU335334	DQ451517	EU133137	0	14	0	0	0	0	0	0	0	0	12	0	3	0	9	0
Bacteria; __Chlamydiae; __Chlamydiales; __Parachlamydiaceae; __Neochlamydia; __uncultured_Chlamydiales_bacterium	Bacteria	__Chlamydiae	__Chlamydiales	__Parachlamydiaceae	__Neochlamydia	__uncultured_Chlamydiales_bacterium	0.67	3	AF364563	AF364565	AF308693	0	38	0	0	0	0	0	0	0	0	0	0	0	0	0	0
Bacteria; __Candidate_division_OD1; __uncultured_bacterium	Bacteria	__Candidate_division_OD1	__uncultured_bacterium	-	-	-	1	3	JN391713	HQ166700	HM243774	0	0	0	0	38	0	0	0	0	0	0	0	0	0	0	0
Bacteria; __Actinobacteria; __MB-A2-108; __uncultured_bacterium	Bacteria	__Actinobacteria	__MB-A2-108	__uncultured_bacterium	-	-	0.67	3	GQ397071	AM935506	GQ461685	32	0	0	0	0	0	0	0	0	0	0	0	0	0	0	6
Bacteria; __Chloroflexi; __Anaerolineae; __Anaerolineales; __Anaerolineaceae; __Levilinea; __uncultured_bacterium	Bacteria	__Chloroflexi	__Anaerolineae	__Anaerolineales	__Anaerolineaceae	__Levilinea	0.67	3	AY221611	AM935614	GQ263800	0	0	38	0	0	0	0	0	0	0	0	0	0	0	0	0
Bacteria; __Proteobacteria; __Gammaproteobacteria; __Xanthomonadales; __Sinobacteraceae; __uncultured	Bacteria	__Proteobacteria	__Gammaproteobacteria	__Xanthomonadales	__Sinobacteraceae	__uncultured	1	3	GU727714	AJ536870	AJ295652	25	0	0	0	0	0	3	0	10	0	0	0	0	0	0	0
Bacteria; __Planctomycetes; __Planctomycetacia; __Planctomycetales; __Planctomycetaceae; __uncultured; __uncultured_bacterium	Bacteria	__Planctomycetes	__Planctomycetacia	__Planctomycetales	__Planctomycetaceae	__uncultured	0.67	3	FJ466345	AY913229	GQ263237	0	0	0	0	0	0	11	7	0	0	9	0	11	0	0	0
Bacteria; __Proteobacteria; __Gammaproteobacteria; __Oceanospirillales; __Alcanivoracaceae; __Alcanivorax	Bacteria	__Proteobacteria	__Gammaproteobacteria	__Oceanospirillales	__Alcanivoracaceae	__Alcanivorax	1	3	DQ659430	EU440953	DQ768636	0	0	0	12	25	0	0	0	0	0	0	0	0	0	0	0
Bacteria; __Bacteroidetes; __Sphingobacteriia; __Sphingobacteriales; __Chitinophagaceae; __uncultured; __uncultured_bacterium	Bacteria	__Bacteroidetes	__Sphingobacteriia	__Sphingobacteriales	__Chitinophagaceae	__uncultured	0.67	3	JF703358	EU015106	CU921989	0	0	0	0	0	0	0	0	0	0	0	17	20	0	0	0
Bacteria; __Actinobacteria; __Pseudonocardiales; __Pseudonocardiaceae; __Pseudonocardia	Bacteria	__Actinobacteria	__Pseudonocardiales	__Pseudonocardiaceae	__Pseudonocardia	-	1	3	HQ462530	AY921961	JF417728	7	9	0	0	0	0	8	0	0	0	0	2	0	1	0	10
Bacteria; __Proteobacteria; __Deltaproteobacteria; __Myxococcales; __Cystobacterineae; __Cystobacteraceae; __Anaeromyxobacter; __uncultured_bacterium	Bacteria	__Proteobacteria	__Deltaproteobacteria	__Myxococcales	__Cystobacterineae	__Cystobacteraceae	0.67	3	AB488232	EU335298	AJ518797	23	0	0	0	0	0	0	0	14	0	0	0	0	0	0	0
Bacteria; __Planctomycetes; __Phycisphaerae; __WD2101_soil_group; __uncultured_bacterium	Bacteria	__Planctomycetes	__Phycisphaerae	__WD2101_soil_group	__uncultured_bacterium	-	1	3	GU172204	FR687425	EF018222	0	3	0	0	0	0	6	9	0	0	10	3	1	5	0	0
Bacteria; __Proteobacteria; __Gammaproteobacteria; __Xanthomonadales; __Sinobacteraceae; __uncultured; __uncultured_bacterium	Bacteria	__Proteobacteria	__Gammaproteobacteria	__Xanthomonadales	__Sinobacteraceae	__uncultured	1	3	DQ984542	FJ625347	HM444943	37	0	0	0	0	0	0	0	0	0	0	0	0	0	0	0
Bacteria; __Proteobacteria; __Gammaproteobacteria; __Xanthomonadales; __Xanthomonadaceae; __Dyella	Bacteria	__Proteobacteria	__Gammaproteobacteria	__Xanthomonadales	__Xanthomonadaceae	__Dyella	1	3	HM057825	AB272381	FR719693	0	15	0	0	0	0	1	0	0	0	0	0	0	0	9	12
Bacteria; __Proteobacteria; __Betaproteobacteria; __Nitrosomonadales; __Nitrosomonadaceae; __uncultured; __uncultured_bacterium	Bacteria	__Proteobacteria	__Betaproteobacteria	__Nitrosomonadales	__Nitrosomonadaceae	__uncultured	0.67	3	DQ628920	GQ396994	CU923157	0	0	0	0	0	0	11	0	16	0	0	0	10	0	0	0
Bacteria; __Planctomycetes; __Planctomycetacia; __Planctomycetales; __Planctomycetaceae; __uncultured; __uncultured_bacterium	Bacteria	__Planctomycetes	__Planctomycetacia	__Planctomycetales	__Planctomycetaceae	__uncultured	1	3	FJ232638	GQ264317	AB486712	0	19	0	0	0	0	0	0	6	0	0	0	4	0	4	4
Bacteria; __Acidobacteria; __Order_Incertae_Sedis; __Family_Incertae_Sedis; __Bryobacter; __uncultured_bacterium	Bacteria	__Acidobacteria	__Order_Incertae_Sedis	__Family_Incertae_Sedis	__Bryobacter	__uncultured_bacterium	0.67	3	GU727715	FJ004798	EF515910	14	5	0	0	0	0	0	3	3	0	8	0	3	1	0	0
Bacteria; __Verrucomicrobia; __Spartobacteria; __Chthoniobacterales; __Chthoniobacteraceae; __Chthoniobacter; __uncultured_bacterium	Bacteria	__Verrucomicrobia	__Spartobacteria	__Chthoniobacterales	__Chthoniobacteraceae	__Chthoniobacter	1	3	AB672154	GQ264444	EU881176	0	0	0	0	0	0	12	3	0	0	5	15	0	2	0	0
Bacteria; __Actinobacteria; __Thermoleophilia; __Gaiellales; __uncultured; __uncultured_bacterium	Bacteria	__Actinobacteria	__Thermoleophilia	__Gaiellales	__uncultured	__uncultured_bacterium	0.67	3	AB672309	EF516587	AY395403	6	8	0	0	0	0	0	3	0	0	11	1	0	0	7	1
Bacteria; __Actinobacteria; __Micrococcales; __Micrococcaceae; __Rothia	Bacteria	__Actinobacteria	__Micrococcales	__Micrococcaceae	__Rothia	-	1	3	FJ976366	HQ744122	ADDW01000024	0	0	0	12	15	2	0	0	2	0	0	5	0	0	0	0
Bacteria; __Proteobacteria; __Deltaproteobacteria; __Bdellovibrionales; __Bdellovibrionaceae; __Bdellovibrio; __uncultured_bacterium	Bacteria	__Proteobacteria	__Deltaproteobacteria	__Bdellovibrionales	__Bdellovibrionaceae	__Bdellovibrio	0.67	3	HQ119313	EU134320	FJ542862	10	26	0	0	0	0	0	0	0	0	0	0	0	0	0	0
Bacteria; __Candidate_division_OD1; __uncultured_bacterium	Bacteria	__Candidate_division_OD1	__uncultured_bacterium	-	-	-	1	3	HQ116760	DQ521564	EU735622	0	0	36	0	0	0	0	0	0	0	0	0	0	0	0	0
Bacteria; __Bacteroidetes; __Bacteroidia; __Bacteroidales; __Bacteroidaceae; __Bacteroides; __uncultured_bacterium	Bacteria	__Bacteroidetes	__Bacteroidia	__Bacteroidales	__Bacteroidaceae	__Bacteroides	1	3	EU763436	EF401503	EU764543	0	0	0	36	0	0	0	0	0	0	0	0	0	0	0	0
Bacteria; __Acidobacteria; __DS-100; __uncultured_Acidobacteriales_bacterium	Bacteria	__Acidobacteria	__DS-100	__uncultured_Acidobacteriales_bacterium	-	-	0.67	3	HQ597086	EU449670	EU665022	0	0	0	0	0	0	35	1	0	0	0	0	0	0	0	0
Bacteria; __Planctomycetes; __Planctomycetacia; __Planctomycetales; __Planctomycetaceae; __uncultured; __uncultured_bacterium	Bacteria	__Planctomycetes	__Planctomycetacia	__Planctomycetales	__Planctomycetaceae	__uncultured	0.67	3	FJ466222	FJ466296	HE614830	12	6	0	0	0	0	10	0	0	0	0	8	0	0	0	0
Bacteria; __Planctomycetes; __Planctomycetacia; __Planctomycetales; __Planctomycetaceae; __Gemmata	Bacteria	__Planctomycetes	__Planctomycetacia	__Planctomycetales	__Planctomycetaceae	__Gemmata	1	3	GQ889479	GQ889454	AF239697	0	36	0	0	0	0	0	0	0	0	0	0	0	0	0	0
Bacteria; __Chloroflexi; __Gitt-GS-136	Bacteria	__Chloroflexi	__Gitt-GS-136	-	-	-	1	3	GQ262975	AM935330	HM241129	0	17	0	0	0	0	0	1	0	0	8	0	0	0	0	10
Bacteria; __Planctomycetes; __Planctomycetacia; __Planctomycetales; __Planctomycetaceae; __Pir4_lineage; __uncultured_bacterium	Bacteria	__Planctomycetes	__Planctomycetacia	__Planctomycetales	__Planctomycetaceae	__Pir4_lineage	1	3	EU135240	GQ264420	DQ413106	5	0	0	0	0	0	13	0	16	0	0	0	0	0	0	2
Bacteria; __Proteobacteria; __Betaproteobacteria; __B1-7BS	Bacteria	__Proteobacteria	__Betaproteobacteria	__B1-7BS	-	-	0.67	3	GU454876	EU104237	JF808866	0	0	23	0	13	0	0	0	0	0	0	0	0	0	0	0
Bacteria; __Elusimicrobia; __Lineage_IIa; __uncultured_bacterium	Bacteria	__Elusimicrobia	__Lineage_IIa	__uncultured_bacterium	-	-	0.67	3	FJ004754	JQ311902	EU861869	0	21	0	0	0	0	0	0	0	0	0	5	0	0	0	10
Bacteria; __Bacteroidetes; __Sphingobacteriia; __Sphingobacteriales; __Chitinophagaceae; __uncultured; __uncultured_bacterium	Bacteria	__Bacteroidetes	__Sphingobacteriia	__Sphingobacteriales	__Chitinophagaceae	__uncultured	1	3	EU133627	AB286381	AB286393	0	26	10	0	0	0	0	0	0	0	0	0	0	0	0	0
Bacteria; __Acidobacteria; __DA052; __uncultured_bacterium	Bacteria	__Acidobacteria	__DA052	__uncultured_bacterium	-	-	1	3	EF019036	EF632750	AY963417	0	15	0	0	0	0	5	4	0	1	0	4	5	2	0	0
Bacteria; __Planctomycetes; __Planctomycetacia; __Planctomycetales; __Planctomycetaceae; __uncultured; __uncultured_bacterium	Bacteria	__Planctomycetes	__Planctomycetacia	__Planctomycetales	__Planctomycetaceae	__uncultured	1	3	FJ466222	FJ466296	EF602484	21	0	0	0	0	0	0	0	0	0	0	0	15	0	0	0
Bacteria; __Bacteroidetes; __Sphingobacteriia; __Sphingobacteriales; __PHOS-HE51; __uncultured_bacterium	Bacteria	__Bacteroidetes	__Sphingobacteriia	__Sphingobacteriales	__PHOS-HE51	__uncultured_bacterium	0.67	3	HM445178	CU466728	CU927760	0	0	35	0	0	1	0	0	0	0	0	0	0	0	0	0
Bacteria; __Acidobacteria; __Candidatus_Solibacter; __uncultured_Acidobacteria_bacterium	Bacteria	__Acidobacteria	__Candidatus_Solibacter	__uncultured_Acidobacteria_bacterium	-	-	0.67	3	HQ598542	JN023933	HQ598681	8	1	0	0	0	0	4	1	2	0	7	6	0	0	3	4
Bacteria; __Proteobacteria; __Betaproteobacteria; __Burkholderiales; __Alcaligenaceae; __Achromobacter; __uncultured_proteobacterium	Bacteria	__Proteobacteria	__Betaproteobacteria	__Burkholderiales	__Alcaligenaceae	__Achromobacter	1	3	EF019088	EF019192	EF019082	13	23	0	0	0	0	0	0	0	0	0	0	0	0	0	0
Unassigned	Unassigned	-	-	-	-	-	1	1	NA	NA	NA	0	35	0	0	0	0	0	0	0	0	0	0	0	0	0	0
Bacteria; __Bacteroidetes; __Sphingobacteriia; __Sphingobacteriales; __Chitinophagaceae; __uncultured; __uncultured_bacterium	Bacteria	__Bacteroidetes	__Sphingobacteriia	__Sphingobacteriales	__Chitinophagaceae	__uncultured	0.67	3	EU769145	EU769149	GU201551	25	0	0	0	0	0	0	0	0	0	0	0	0	0	0	10
Bacteria; __Proteobacteria; __Alphaproteobacteria; __Caulobacterales; __Caulobacteraceae; __uncultured; __uncultured_bacterium	Bacteria	__Proteobacteria	__Alphaproteobacteria	__Caulobacterales	__Caulobacteraceae	__uncultured	0.67	3	FJ477627	GQ402793	GQ402816	14	8	0	0	0	0	0	2	0	0	0	0	0	1	10	0
Bacteria; __Chloroflexi; __KD4-96; __uncultured_Chloroflexi_bacterium	Bacteria	__Chloroflexi	__KD4-96	__uncultured_Chloroflexi_bacterium	-	-	0.67	3	EF018635	AY922125	JF833824	2	6	0	0	0	0	21	2	0	0	0	0	1	0	0	3
Bacteria; __Bacteroidetes; __Sphingobacteriia; __Sphingobacteriales; __PHOS-HE51; __uncultured_bacterium	Bacteria	__Bacteroidetes	__Sphingobacteriia	__Sphingobacteriales	__PHOS-HE51	__uncultured_bacterium	0.67	3	AM991241	EU133712	EU404040	26	0	0	0	0	0	9	0	0	0	0	0	0	0	0	0
Bacteria; __Proteobacteria; __Alphaproteobacteria; __Caulobacterales; __Caulobacteraceae; __Phenylobacterium; __uncultured_Phenylobacterium_sp.	Bacteria	__Proteobacteria	__Alphaproteobacteria	__Caulobacterales	__Caulobacteraceae	__Phenylobacterium	0.67	3	AB636949	HQ183844	HQ183843	0	0	32	0	0	3	0	0	0	0	0	0	0	0	0	0
Bacteria; __Actinobacteria; __Thermoleophilia; __Solirubrobacterales; __TM146	Bacteria	__Actinobacteria	__Thermoleophilia	__Solirubrobacterales	__TM146	-	1	3	EU861899	X92699	AM162474	18	15	0	0	0	0	0	0	0	0	0	0	2	0	0	0
Bacteria; __Firmicutes; __Clostridia; __Clostridiales; __Veillonellaceae; __Dialister; __Dialister_propionicifaciens	Bacteria	__Firmicutes	__Clostridia	__Clostridiales	__Veillonellaceae	__Dialister	0.67	3	HM021531	AY850122	AY850120	0	0	0	0	6	0	0	0	5	0	24	0	0	0	0	0
Bacteria; __Acidobacteria; __DA052; __uncultured_bacterium	Bacteria	__Acidobacteria	__DA052	__uncultured_bacterium	-	-	1	3	FJ624909	FJ466148	FJ466233	0	0	0	0	0	0	0	4	11	0	10	0	10	0	0	0
Bacteria; __Proteobacteria; __Betaproteobacteria; __Hydrogenophilales; __Hydrogenophilaceae; __Thiobacillus; __uncultured_soil_bacterium	Bacteria	__Proteobacteria	__Betaproteobacteria	__Hydrogenophilales	__Hydrogenophilaceae	__Thiobacillus	0.67	3	EF540376	EF540389	JF703308	35	0	0	0	0	0	0	0	0	0	0	0	0	0	0	0
Bacteria; __Bacteroidetes; __Cytophagia; __Cytophagales; __Cytophagaceae; __Flexibacter; __uncultured_bacterium	Bacteria	__Bacteroidetes	__Cytophagia	__Cytophagales	__Cytophagaceae	__Flexibacter	1	3	EU104332	EU104340	EU104305	0	8	0	0	0	0	0	0	0	7	0	0	8	0	0	12
Bacteria; __Proteobacteria; __Betaproteobacteria; __Burkholderiales; __Comamonadaceae; __Rhizobacter; __uncultured_Comamonas_sp.	Bacteria	__Proteobacteria	__Betaproteobacteria	__Burkholderiales	__Comamonadaceae	__Rhizobacter	0.67	3	JF808875	JF808874	EU015089	0	0	10	14	11	0	0	0	0	0	0	0	0	0	0	0
Bacteria; __Acidobacteria; __Candidatus_Solibacter; __uncultured_bacterium	Bacteria	__Acidobacteria	__Candidatus_Solibacter	__uncultured_bacterium	-	-	0.67	3	HQ598854	GQ264366	AF523989	7	4	0	0	0	0	2	3	4	2	3	5	1	2	0	2
Bacteria; __Actinobacteria; __Propionibacteriales; __Nocardioidaceae; __Marmoricola	Bacteria	__Actinobacteria	__Propionibacteriales	__Nocardioidaceae	__Marmoricola	-	1	3	DQ448721	AM295338	GQ150494	13	22	0	0	0	0	0	0	0	0	0	0	0	0	0	0
Bacteria; __Bacteroidetes; __Sphingobacteriia; __Sphingobacteriales; __Sphingobacteriaceae; __Mucilaginibacter	Bacteria	__Bacteroidetes	__Sphingobacteriia	__Sphingobacteriales	__Sphingobacteriaceae	__Mucilaginibacter	1	3	FJ466369	FM866272	HQ674873	0	0	0	0	0	0	0	0	0	0	12	0	0	0	0	23
Bacteria; __Acidobacteria; __DA052; __uncultured_bacterium	Bacteria	__Acidobacteria	__DA052	__uncultured_bacterium	-	-	0.67	3	FJ592751	GU205316	HQ445756	0	0	0	0	0	0	0	9	2	0	9	0	6	0	9	0
Bacteria; __Firmicutes; __Bacilli; __Lactobacillales; __Carnobacteriaceae; __Atopostipes	Bacteria	__Firmicutes	__Bacilli	__Lactobacillales	__Carnobacteriaceae	__Atopostipes	1	3	HM124170	DM463637	JN173112	0	0	0	23	3	0	0	0	0	0	0	0	0	0	9	0
Bacteria; __Acidobacteria; __DA052	Bacteria	__Acidobacteria	__DA052	-	-	-	1	3	AJ295657	GQ402596	AY913275	6	0	0	0	0	0	0	3	0	0	24	0	0	0	0	2
Bacteria; __Firmicutes; __Bacilli; __Bacillales; __Paenibacillaceae; __Paenibacillus; __uncultured_bacterium	Bacteria	__Firmicutes	__Bacilli	__Bacillales	__Paenibacillaceae	__Paenibacillus	0.67	3	HQ143281	HQ143315	EU003588	0	0	0	0	31	4	0	0	0	0	0	0	0	0	0	0
Bacteria; __Verrucomicrobia; __OPB35_soil_group; __uncultured_bacterium	Bacteria	__Verrucomicrobia	__OPB35_soil_group	__uncultured_bacterium	-	-	0.67	3	EU881335	AY395425	JF428953	0	21	0	0	0	0	14	0	0	0	0	0	0	0	0	0
Bacteria; __Proteobacteria; __Gammaproteobacteria; __Legionellales; __Coxiellaceae; __Aquicella; __uncultured_bacterium	Bacteria	__Proteobacteria	__Gammaproteobacteria	__Legionellales	__Coxiellaceae	__Aquicella	1	3	EU134788	EU134793	FR667291	0	0	0	0	0	0	35	0	0	0	0	0	0	0	0	0
Bacteria; __Bacteroidetes; __Flavobacteria; __Flavobacteriales; __Flavobacteriaceae; __Flavobacterium; __Flavobacterium_frigidarium	Bacteria	__Bacteroidetes	__Flavobacteria	__Flavobacteriales	__Flavobacteriaceae	__Flavobacterium	1	3	AY771737	EU000241	AY771738	0	0	12	0	0	0	15	8	0	0	0	0	0	0	0	0
Bacteria; __Proteobacteria; __Betaproteobacteria; __Burkholderiales; __Burkholderiaceae; __Burkholderia; __uncultured_beta_proteobacterium	Bacteria	__Proteobacteria	__Betaproteobacteria	__Burkholderiales	__Burkholderiaceae	__Burkholderia	1	3	HM110106	HM110067	HM110092	0	0	0	0	0	0	16	0	0	0	0	0	0	0	19	0
Bacteria; __Chlorobi; __Chlorobia; __Chlorobiales; __OPB56; __uncultured_bacterium	Bacteria	__Chlorobi	__Chlorobia	__Chlorobiales	__OPB56	__uncultured_bacterium	1	3	FJ592886	FJ592888	FJ592887	0	0	0	0	0	0	11	5	10	0	0	0	9	0	0	0
Bacteria; __Planctomycetes; __Planctomycetacia; __Planctomycetales; __Planctomycetaceae; __uncultured; __uncultured_bacterium	Bacteria	__Planctomycetes	__Planctomycetacia	__Planctomycetales	__Planctomycetaceae	__uncultured	1	3	HM186192	EU135178	EF018314	17	0	0	0	0	0	18	0	0	0	0	0	0	0	0	0
Bacteria; __Acidobacteria; __Acidobacteriales; __Acidobacteriaceae; __uncultured; __uncultured_bacterium	Bacteria	__Acidobacteria	__Acidobacteriales	__Acidobacteriaceae	__uncultured	__uncultured_bacterium	0.67	3	GQ402800	GQ402630	HM748695	2	0	0	0	0	0	11	2	4	0	1	0	5	5	4	1
Bacteria; __Planctomycetes; __Planctomycetacia; __Planctomycetales; __Planctomycetaceae; __Isosphaera; __uncultured_planctomycete	Bacteria	__Planctomycetes	__Planctomycetacia	__Planctomycetales	__Planctomycetaceae	__Isosphaera	0.67	3	JN867651	FJ228315	JN867685	10	0	0	0	0	0	15	5	0	1	0	0	0	3	0	1
Bacteria; __Proteobacteria; __Alphaproteobacteria; __Rhizobiales; __Phyllobacteriaceae; __Phyllobacterium	Bacteria	__Proteobacteria	__Alphaproteobacteria	__Rhizobiales	__Phyllobacteriaceae	__Phyllobacterium	1	3	AM085995	JQ318922	GQ500625	28	0	0	0	0	0	0	0	0	0	0	0	0	0	0	7
Bacteria; __Bacteroidetes; __Flavobacteria; __Flavobacteriales; __Flavobacteriaceae; __Flavobacterium	Bacteria	__Bacteroidetes	__Flavobacteria	__Flavobacteriales	__Flavobacteriaceae	__Flavobacterium	1	3	AB465580	GU138377	HQ231918	21	0	0	0	0	0	0	0	14	0	0	0	0	0	0	0
Bacteria; __Verrucomicrobia; __Opitutae; __Opitutales; __Opitutaceae; __Opitutus; __uncultured_bacterium	Bacteria	__Verrucomicrobia	__Opitutae	__Opitutales	__Opitutaceae	__Opitutus	1	3	EU801097	EU135412	AJ867908	13	0	0	0	0	0	9	0	13	0	0	0	0	0	0	0
Bacteria; __Actinobacteria; __Acidimicrobiia; __Acidimicrobiales; __TM214; __uncultured_bacterium	Bacteria	__Actinobacteria	__Acidimicrobiia	__Acidimicrobiales	__TM214	__uncultured_bacterium	0.67	3	AY913475	EF612986	EF409867	8	17	0	0	0	0	0	0	2	0	0	4	3	0	0	0
Bacteria; __Proteobacteria; __Deltaproteobacteria; __GR-WP33-30; __uncultured_bacterium	Bacteria	__Proteobacteria	__Deltaproteobacteria	__GR-WP33-30	__uncultured_bacterium	-	1	3	AF523967	FN870226	AF523886	1	0	0	0	0	0	17	8	7	0	0	1	0	0	0	0
Bacteria; __Verrucomicrobia; __OPB35_soil_group; __uncultured_bacterium	Bacteria	__Verrucomicrobia	__OPB35_soil_group	__uncultured_bacterium	-	-	0.67	3	FJ466099	HM124404	AY792311	0	5	0	0	0	0	0	1	0	0	0	13	0	0	15	0
Bacteria; __Proteobacteria; __Gammaproteobacteria; __Xanthomonadales; __Xanthomonadaceae; __uncultured; __uncultured_bacterium	Bacteria	__Proteobacteria	__Gammaproteobacteria	__Xanthomonadales	__Xanthomonadaceae	__uncultured	0.67	3	JN695865	CU922802	HQ609618	0	0	0	0	20	0	0	0	0	0	14	0	0	0	0	0
Bacteria; __Firmicutes; __Clostridia; __Clostridiales; __Ruminococcaceae; __uncultured; __uncultured_bacterium	Bacteria	__Firmicutes	__Clostridia	__Clostridiales	__Ruminococcaceae	__uncultured	1	3	GU559795	CU927388	CU919332	0	0	0	34	0	0	0	0	0	0	0	0	0	0	0	0
Bacteria; __TM6; __uncultured_bacterium	Bacteria	__TM6	__uncultured_bacterium	-	-	-	0.67	3	AF507715	GQ389045	EU135360	0	34	0	0	0	0	0	0	0	0	0	0	0	0	0	0
Bacteria; __Bacteroidetes; __Flavobacteria; __Flavobacteriales; __Flavobacteriaceae; __Capnocytophaga; __uncultured_Capnocytophaga_sp.	Bacteria	__Bacteroidetes	__Flavobacteria	__Flavobacteriales	__Flavobacteriaceae	__Capnocytophaga	0.67	3	FJ558012	FJ976371	JN886913	0	0	0	0	0	16	0	0	0	0	0	0	0	0	18	0
Bacteria; __Planctomycetes; __Planctomycetacia; __Planctomycetales; __Planctomycetaceae; __uncultured; __uncultured_bacterium	Bacteria	__Planctomycetes	__Planctomycetacia	__Planctomycetales	__Planctomycetaceae	__uncultured	0.67	3	FJ625354	CU922838	FJ625339	0	14	0	0	0	0	0	0	0	0	0	0	0	0	20	0
Bacteria; __Cyanobacteria; __MLE1-12; __uncultured_bacterium	Bacteria	__Cyanobacteria	__MLE1-12	__uncultured_bacterium	-	-	1	3	EU134277	EU134270	EU134274	0	7	0	0	0	0	0	0	10	0	0	0	0	0	17	0
Bacteria; __Proteobacteria; __Alphaproteobacteria; __Rhizobiales; __Family_Incertae_Sedis; __Rhizomicrobium; __uncultured_bacterium	Bacteria	__Proteobacteria	__Alphaproteobacteria	__Rhizobiales	__Family_Incertae_Sedis	__Rhizomicrobium	0.67	3	GQ402583	AM180670	GU731309	18	5	0	0	0	0	0	0	11	0	0	0	0	0	0	0
Bacteria; __Firmicutes; __Bacilli; __Bacillales; __Paenibacillaceae; __Paenibacillus	Bacteria	__Firmicutes	__Bacilli	__Bacillales	__Paenibacillaceae	__Paenibacillus	1	3	DQ112248	EU332823	HM233975	18	0	0	0	0	0	0	0	0	3	12	1	0	0	0	0
Bacteria; __Firmicutes; __Bacilli; __Bacillales; __Paenibacillaceae; __Paenibacillus; __Paenibacillus_stellifer	Bacteria	__Firmicutes	__Bacilli	__Bacillales	__Paenibacillaceae	__Paenibacillus	0.67	3	GU321994	AY244777	GU321992	17	4	0	0	0	3	0	0	0	1	9	0	0	0	0	0
Bacteria; __Proteobacteria; __Gammaproteobacteria; __KI89A_clade	Bacteria	__Proteobacteria	__Gammaproteobacteria	__KI89A_clade	-	-	1	3	HM445240	DQ269122	FQ659743	10	6	0	0	0	0	12	0	0	0	0	0	0	0	0	6
Bacteria; __Acidobacteria; __DA023	Bacteria	__Acidobacteria	__DA023	-	-	-	1	3	EF019797	GU260710	HQ597239	0	16	0	0	0	0	8	0	0	0	0	0	0	0	2	8
Bacteria; __Firmicutes; __Bacilli; __Bacillales; __Staphylococcaceae; __Staphylococcus; __uncultured_bacterium	Bacteria	__Firmicutes	__Bacilli	__Bacillales	__Staphylococcaceae	__Staphylococcus	1	3	DQ818300	DQ818298	DQ818263	0	0	0	0	0	34	0	0	0	0	0	0	0	0	0	0
Bacteria; __Actinobacteria; __Propionibacteriales; __Nocardioidaceae; __Marmoricola	Bacteria	__Actinobacteria	__Propionibacteriales	__Nocardioidaceae	__Marmoricola	-	1	3	EU133244	EF018974	HQ222289	9	4	0	0	0	0	0	7	0	0	0	1	0	0	0	13
Bacteria; __Spirochaetes; __Spirochaetales; __PL-11B10; __uncultured_bacterium	Bacteria	__Spirochaetes	__Spirochaetales	__PL-11B10	__uncultured_bacterium	-	1	3	DQ676282	FJ710784	CU927400	0	0	21	13	0	0	0	0	0	0	0	0	0	0	0	0
Bacteria; __Firmicutes; __Bacilli; __Bacillales; __Bacillaceae; __Bacillus; __Bacillus_subtilis	Bacteria	__Firmicutes	__Bacilli	__Bacillales	__Bacillaceae	__Bacillus	0.67	3	EF471916	FJ392726	JF318966	0	0	23	0	0	11	0	0	0	0	0	0	0	0	0	0
Bacteria; __Firmicutes; __Clostridia; __Clostridiales; __Clostridiaceae; __Clostridium; __Clostridium_beijerinckii	Bacteria	__Firmicutes	__Clostridia	__Clostridiales	__Clostridiaceae	__Clostridium	1	3	AB678392	AB610550	AB678387	0	0	7	0	0	0	6	17	0	1	0	0	0	0	2	0
Unassigned	Unassigned	-	-	-	-	-	1	1	NA	NA	NA	0	33	0	0	0	0	0	0	0	0	0	0	0	0	0	0
Bacteria; __Candidate_division_TM7; __uncultured_bacterium	Bacteria	__Candidate_division_TM7	__uncultured_bacterium	-	-	-	0.67	3	EU135377	AF145827	EF019868	0	33	0	0	0	0	0	0	0	0	0	0	0	0	0	0
Bacteria; __Proteobacteria; __Deltaproteobacteria; __Myxococcales; __Cystobacterineae; __uncultured; __uncultured_Cystobacteraceae_bacterium	Bacteria	__Proteobacteria	__Deltaproteobacteria	__Myxococcales	__Cystobacterineae	__uncultured	0.67	3	JF833602	EU202851	EF019216	0	33	0	0	0	0	0	0	0	0	0	0	0	0	0	0
Bacteria; __Proteobacteria; __Gammaproteobacteria; __Enterobacteriales; __Enterobacteriaceae; __Enterobacter	Bacteria	__Proteobacteria	__Gammaproteobacteria	__Enterobacteriales	__Enterobacteriaceae	__Enterobacter	1	3	GQ205104	HM585374	HM008954	0	0	0	0	0	0	33	0	0	0	0	0	0	0	0	0
Bacteria; __Proteobacteria; __Betaproteobacteria	Bacteria	__Proteobacteria	__Betaproteobacteria	-	-	-	1	3	AY945916	GQ396825	HQ119688	0	22	0	0	0	0	0	0	2	0	0	0	6	0	3	0
Bacteria; __Proteobacteria; __Alphaproteobacteria; __Rhizobiales; __MNG7; __uncultured_bacterium	Bacteria	__Proteobacteria	__Alphaproteobacteria	__Rhizobiales	__MNG7	__uncultured_bacterium	1	3	CU926509	CU925571	HM445197	0	9	9	0	0	0	0	9	0	1	0	0	0	0	0	5
Bacteria; __Proteobacteria; __Deltaproteobacteria; __Myxococcales; __Nannocystineae; __uncultured; __uncultured_bacterium	Bacteria	__Proteobacteria	__Deltaproteobacteria	__Myxococcales	__Nannocystineae	__uncultured	0.67	3	JF833537	EU134562	FJ444702	23	0	0	0	0	0	10	0	0	0	0	0	0	0	0	0
Bacteria; __Planctomycetes; __Planctomycetacia; __Planctomycetales; __Planctomycetaceae; __uncultured; __uncultured_bacterium	Bacteria	__Planctomycetes	__Planctomycetacia	__Planctomycetales	__Planctomycetaceae	__uncultured	0.67	3	EF590056	FJ466222	FJ466296	0	0	0	0	0	0	33	0	0	0	0	0	0	0	0	0
Unassigned	Unassigned	-	-	-	-	-	1	1	NA	NA	NA	8	25	0	0	0	0	0	0	0	0	0	0	0	0	0	0
Bacteria; __Nitrospirae; __Nitrospira; __Nitrospirales; __0319-6A21; __uncultured_bacterium	Bacteria	__Nitrospirae	__Nitrospira	__Nitrospirales	__0319-6A21	__uncultured_bacterium	1	3	EU881355	EU335259	HM445360	8	0	0	0	0	0	5	0	0	1	3	0	1	1	7	7
Bacteria; __Bacteroidetes; __Sphingobacteriia; __Sphingobacteriales; __env.OPS_17; __uncultured_bacterium	Bacteria	__Bacteroidetes	__Sphingobacteriia	__Sphingobacteriales	__env.OPS_17	__uncultured_bacterium	0.67	3	FJ849086	JF428924	AF070444	0	0	0	0	0	33	0	0	0	0	0	0	0	0	0	0
Bacteria; __Planctomycetes; __Planctomycetacia; __Planctomycetales; __Planctomycetaceae; __Pir4_lineage; __uncultured_bacterium	Bacteria	__Planctomycetes	__Planctomycetacia	__Planctomycetales	__Planctomycetaceae	__Pir4_lineage	1	3	FJ478514	CU925416	BX294819	10	0	0	0	0	0	23	0	0	0	0	0	0	0	0	0
Bacteria; __Proteobacteria; __Alphaproteobacteria; __Rhodospirillales; __DA111; __uncultured_forest_soil_bacterium	Bacteria	__Proteobacteria	__Alphaproteobacteria	__Rhodospirillales	__DA111	__uncultured_forest_soil_bacterium	0.67	3	AY913230	EF600578	AY913391	0	0	0	0	0	0	4	2	6	0	3	0	4	0	8	6
Bacteria; __Firmicutes; __Clostridia; __Clostridiales; __Lachnospiraceae; __Coprococcus; __uncultured_bacterium	Bacteria	__Firmicutes	__Clostridia	__Clostridiales	__Lachnospiraceae	__Coprococcus	1	3	DQ808502	GQ897284	GQ897785	0	0	0	0	0	33	0	0	0	0	0	0	0	0	0	0
Bacteria; __Proteobacteria; __Betaproteobacteria; __SC-I-84; __uncultured_beta_proteobacterium	Bacteria	__Proteobacteria	__Betaproteobacteria	__SC-I-84	__uncultured_beta_proteobacterium	-	0.67	3	FJ538140	AY395399	HQ118587	8	17	0	0	0	0	8	0	0	0	0	0	0	0	0	0
Bacteria; __Acidobacteria; __Candidatus_Solibacter; __uncultured_Acidobacteria_bacterium	Bacteria	__Acidobacteria	__Candidatus_Solibacter	__uncultured_Acidobacteria_bacterium	-	-	0.67	3	HM062055	HM061995	JN023111	6	0	0	0	0	0	6	0	2	0	6	4	2	2	1	4
Bacteria; __Proteobacteria; __Deltaproteobacteria; __Myxococcales; __Nannocystineae; __uncultured; __uncultured_bacterium	Bacteria	__Proteobacteria	__Deltaproteobacteria	__Myxococcales	__Nannocystineae	__uncultured	0.67	3	FJ444722	FJ444702	EU283371	0	0	0	0	0	0	32	0	0	0	0	0	0	0	0	0
Bacteria; __Verrucomicrobia; __OPB35_soil_group; __uncultured_bacterium	Bacteria	__Verrucomicrobia	__OPB35_soil_group	__uncultured_bacterium	-	-	1	3	GQ402612	FJ625340	EU135453	3	4	0	0	0	0	0	9	0	0	0	0	10	0	3	3
Bacteria; __Proteobacteria; __Alphaproteobacteria; __Rhizobiales; __F0723; __uncultured_bacterium	Bacteria	__Proteobacteria	__Alphaproteobacteria	__Rhizobiales	__F0723	__uncultured_bacterium	1	3	JN628293	HM187204	HM187446	6	0	3	0	0	6	0	11	0	2	0	0	2	0	2	0
Bacteria; __Proteobacteria; __Alphaproteobacteria; __Sphingomonadales; __Sphingomonadaceae; __Sandarakinorhabdus	Bacteria	__Proteobacteria	__Alphaproteobacteria	__Sphingomonadales	__Sphingomonadaceae	__Sandarakinorhabdus	1	3	FR682701	DQ497241	GQ454850	0	8	0	0	12	0	6	0	0	0	0	0	0	0	0	6
Bacteria; __Proteobacteria; __Deltaproteobacteria; __Myxococcales; __Sorangiineae; __uncultured	Bacteria	__Proteobacteria	__Deltaproteobacteria	__Myxococcales	__Sorangiineae	__uncultured	1	3	EU134428	FJ889275	AJ532713	15	0	0	0	0	0	0	0	0	0	0	0	0	0	0	17
Bacteria; __Firmicutes; __Bacilli; __Bacillales; __Bacillaceae; __Bacillus	Bacteria	__Firmicutes	__Bacilli	__Bacillales	__Bacillaceae	__Bacillus	1	3	GQ407190	AB300599	HQ202811	0	0	0	0	0	0	0	0	0	0	20	0	12	0	0	0
Bacteria; __Proteobacteria; __Gammaproteobacteria; __Xanthomonadales; __Xanthomonadaceae; __Dyella	Bacteria	__Proteobacteria	__Gammaproteobacteria	__Xanthomonadales	__Xanthomonadaceae	__Dyella	0.67	3	DQ451515	DQ125555	AB681264	0	0	0	0	0	0	0	0	13	0	10	9	0	0	0	0
Bacteria; __Bacteroidetes; __Cytophagia; __Cytophagales; __Cytophagaceae; __Flexibacter; __uncultured_bacterium	Bacteria	__Bacteroidetes	__Cytophagia	__Cytophagales	__Cytophagaceae	__Flexibacter	0.67	3	HQ674889	HQ609652	EU104288	8	24	0	0	0	0	0	0	0	0	0	0	0	0	0	0
Bacteria; __Proteobacteria; __Betaproteobacteria; __Burkholderiales; __Burkholderiaceae; __Burkholderia	Bacteria	__Proteobacteria	__Betaproteobacteria	__Burkholderiales	__Burkholderiaceae	__Burkholderia	1	3	FN543670	FN543672	JF683692	0	23	0	0	0	0	0	0	0	0	1	0	8	0	0	0
Bacteria; __Verrucomicrobia; __OPB35_soil_group; __uncultured_Verrucomicrobia_bacterium	Bacteria	__Verrucomicrobia	__OPB35_soil_group	__uncultured_Verrucomicrobia_bacterium	-	-	0.67	3	EU135553	JN038977	JN038865	0	0	0	0	0	0	21	1	0	0	0	0	0	0	10	0
Bacteria; __Proteobacteria; __Gammaproteobacteria; __Xanthomonadales; __Xanthomonadaceae; __Lysobacter; __uncultured_gamma_proteobacterium	Bacteria	__Proteobacteria	__Gammaproteobacteria	__Xanthomonadales	__Xanthomonadaceae	__Lysobacter	0.67	3	FJ444738	AY230768	JN409071	0	13	0	0	0	0	19	0	0	0	0	0	0	0	0	0
Bacteria; __Acidobacteria; __DA052; __uncultured_bacterium	Bacteria	__Acidobacteria	__DA052	__uncultured_bacterium	-	-	0.67	3	EF516082	AY913248	GQ402745	1	0	0	0	0	0	0	5	2	0	9	0	3	2	5	5
Bacteria; __Actinobacteria; __Thermoleophilia; __Solirubrobacterales; __480-2; __uncultured_Rubrobacteridae_bacterium	Bacteria	__Actinobacteria	__Thermoleophilia	__Solirubrobacterales	__480-2	__uncultured_Rubrobacteridae_bacterium	0.67	3	AM935691	AM935529	EU589287	8	16	0	0	0	0	3	0	0	1	0	4	0	0	0	0
Bacteria; __Candidate_division_TM7; __uncultured_bacterium	Bacteria	__Candidate_division_TM7	__uncultured_bacterium	-	-	-	0.67	3	GU172175	FR749817	HM362602	0	0	0	0	0	0	31	0	0	0	0	0	0	0	0	0
Unassigned	Unassigned	-	-	-	-	-	1	1	NA	NA	NA	20	0	0	0	0	0	0	0	0	0	0	11	0	0	0	0
Bacteria; __Actinobacteria; __MB-A2-108; __uncultured_bacterium	Bacteria	__Actinobacteria	__MB-A2-108	__uncultured_bacterium	-	-	1	3	GQ397071	GQ461685	AB672260	0	13	0	0	0	0	18	0	0	0	0	0	0	0	0	0
Bacteria; __Chloroflexi; __Caldilineae; __Caldilineales; __Caldilineaceae; __uncultured; __uncultured_bacterium	Bacteria	__Chloroflexi	__Caldilineae	__Caldilineales	__Caldilineaceae	__uncultured	1	3	CU926880	FR774603	CU927713	0	0	11	20	0	0	0	0	0	0	0	0	0	0	0	0
Bacteria; __Thermotogae; __Thermotogales; __Thermotogaceae; __Fervidobacterium; __uncultured_bacterium	Bacteria	__Thermotogae	__Thermotogales	__Thermotogaceae	__Fervidobacterium	__uncultured_bacterium	1	3	CU924459	CU924353	CU923915	0	0	0	31	0	0	0	0	0	0	0	0	0	0	0	0
Bacteria; __Actinobacteria; __Acidimicrobiia; __Acidimicrobiales; __Acidimicrobiaceae; __CL500-29_marine_group; __uncultured_actinobacterium	Bacteria	__Actinobacteria	__Acidimicrobiia	__Acidimicrobiales	__Acidimicrobiaceae	__CL500-29_marine_group	0.67	3	AJ575504	AJ575535	EU800661	0	0	8	11	0	2	8	0	0	0	0	2	0	0	0	0
Bacteria; __Chloroflexi; __TK10; __uncultured_bacterium	Bacteria	__Chloroflexi	__TK10	__uncultured_bacterium	-	-	0.67	3	EF020080	EF020001	DQ450727	0	1	0	0	0	0	7	8	1	0	7	2	0	0	3	2
Bacteria; __Proteobacteria; __Alphaproteobacteria; __Rhodospirillales; __Rhodospirillaceae; __Skermanella	Bacteria	__Proteobacteria	__Alphaproteobacteria	__Rhodospirillales	__Rhodospirillaceae	__Skermanella	0.67	3	GU598931	JN032882	DQ450764	0	5	0	0	0	0	6	7	9	0	0	0	4	0	0	0
Bacteria; __Bacteroidetes; __Sphingobacteriia; __Sphingobacteriales; __Chitinophagaceae; __uncultured; __uncultured_bacterium	Bacteria	__Bacteroidetes	__Sphingobacteriia	__Sphingobacteriales	__Chitinophagaceae	__uncultured	0.67	3	FM872862	EF019363	FM872812	0	29	0	0	0	0	0	0	0	0	0	0	0	2	0	0
Bacteria; __Elusimicrobia; __Lineage_IIb	Bacteria	__Elusimicrobia	__Lineage_IIb	-	-	-	1	3	AY921882	EU589308	EU134596	0	21	0	0	0	0	10	0	0	0	0	0	0	0	0	0
Bacteria; __Acidobacteria; __DA023; __uncultured_Acidobacteria_bacterium	Bacteria	__Acidobacteria	__DA023	__uncultured_Acidobacteria_bacterium	-	-	0.67	3	HQ598696	EU192975	HQ598811	0	0	0	0	0	0	31	0	0	0	0	0	0	0	0	0
Bacteria; __Planctomycetes; __Planctomycetacia; __Planctomycetales; __Planctomycetaceae; __uncultured; __uncultured_bacterium	Bacteria	__Planctomycetes	__Planctomycetacia	__Planctomycetales	__Planctomycetaceae	__uncultured	0.67	3	EF600564	AY963473	EU044212	0	0	0	0	0	0	11	0	0	0	13	0	0	0	7	0
Bacteria; __Cyanobacteria; __MLE1-12; __uncultured_bacterium	Bacteria	__Cyanobacteria	__MLE1-12	__uncultured_bacterium	-	-	1	3	FJ536878	FJ536895	FJ536880	0	0	0	0	0	0	14	4	13	0	0	0	0	0	0	0
Bacteria; __Acidobacteria; __Candidatus_Chloracidobacterium; __uncultured_bacterium	Bacteria	__Acidobacteria	__Candidatus_Chloracidobacterium	__uncultured_bacterium	-	-	0.67	3	JN869187	AY921727	JF703588	1	9	0	5	5	0	11	0	0	0	0	0	0	0	0	0
Bacteria; __Actinobacteria; __MB-A2-108	Bacteria	__Actinobacteria	__MB-A2-108	-	-	-	0.67	3	FJ715986	EF019447	EU133207	0	10	0	0	0	0	17	1	0	0	1	0	0	2	0	0
Bacteria; __Proteobacteria; __Betaproteobacteria; __Burkholderiales; __Comamonadaceae; __Rhizobacter	Bacteria	__Proteobacteria	__Betaproteobacteria	__Burkholderiales	__Comamonadaceae	__Rhizobacter	1	3	AB609313	EF516518	AM935413	15	0	0	0	0	0	0	0	0	0	8	0	0	0	0	8
Bacteria; __Chlamydiae; __Chlamydiales; __cvE6; __uncultured_bacterium	Bacteria	__Chlamydiae	__Chlamydiales	__cvE6	__uncultured_bacterium	-	0.67	3	HM063023	HM444986	JN606074	0	0	0	0	0	0	13	18	0	0	0	0	0	0	0	0
Unassigned	Unassigned	-	-	-	-	-	1	1	NA	NA	NA	0	0	0	0	0	0	9	9	0	0	0	0	0	0	13	0
Bacteria; __Planctomycetes; __Planctomycetacia; __Planctomycetales; __Planctomycetaceae; __Pirellula; __uncultured_bacterium	Bacteria	__Planctomycetes	__Planctomycetacia	__Planctomycetales	__Planctomycetaceae	__Pirellula	1	3	AB672126	JF429043	EF019921	0	0	0	0	0	0	15	0	16	0	0	0	0	0	0	0
Bacteria; __Bacteroidetes; __Sphingobacteriia; __Sphingobacteriales; __env.OPS_17; __uncultured_Bacteroidetes_bacterium	Bacteria	__Bacteroidetes	__Sphingobacteriia	__Sphingobacteriales	__env.OPS_17	__uncultured_Bacteroidetes_bacterium	0.67	3	EU283361	EU283364	JN090811	0	0	10	0	0	21	0	0	0	0	0	0	0	0	0	0
Bacteria; __Bacteroidetes; __Cytophagia; __Cytophagales; __Cytophagaceae; __Flexibacter; __uncultured_Bacteroidetes_bacterium	Bacteria	__Bacteroidetes	__Cytophagia	__Cytophagales	__Cytophagaceae	__Flexibacter	1	3	JF703451	JF703485	JF703450	0	9	22	0	0	0	0	0	0	0	0	0	0	0	0	0
Bacteria; __Proteobacteria; __Betaproteobacteria; __Neisseriales; __Neisseriaceae; __uncultured; __uncultured_beta_proteobacterium	Bacteria	__Proteobacteria	__Betaproteobacteria	__Neisseriales	__Neisseriaceae	__uncultured	0.67	3	AB478688	AB478649	AJ289984	0	0	0	0	31	0	0	0	0	0	0	0	0	0	0	0
Bacteria; __Proteobacteria; __Gammaproteobacteria; __NKB5; __uncultured_bacterium	Bacteria	__Proteobacteria	__Gammaproteobacteria	__NKB5	__uncultured_bacterium	-	1	3	DQ413093	DQ814451	DQ814686	30	0	0	0	0	0	0	0	0	0	0	0	0	0	0	0
Bacteria; __SM2F11; __uncultured_bacterium	Bacteria	__SM2F11	__uncultured_bacterium	-	-	-	1	3	EF019951	EF019827	EF516747	0	30	0	0	0	0	0	0	0	0	0	0	0	0	0	0
Bacteria; __Bacteroidetes; __Sphingobacteriia; __Sphingobacteriales; __Chitinophagaceae; __uncultured	Bacteria	__Bacteroidetes	__Sphingobacteriia	__Sphingobacteriales	__Chitinophagaceae	__uncultured	1	3	EF516231	FQ658596	EF520607	0	10	0	0	0	0	0	0	0	0	5	7	0	0	8	0
Bacteria; __Firmicutes; __Erysipelotrichi; __Erysipelotrichales; __Erysipelotrichaceae; __Turicibacter	Bacteria	__Firmicutes	__Erysipelotrichi	__Erysipelotrichales	__Erysipelotrichaceae	__Turicibacter	1	2	AB188596	AY898011	NA	0	0	0	0	0	0	30	0	0	0	0	0	0	0	0	0
Bacteria; __Acidobacteria; __11-24; __uncultured_Acidobacteria_bacterium	Bacteria	__Acidobacteria	__11-24	__uncultured_Acidobacteria_bacterium	-	-	0.67	3	EU335388	HQ597935	EF032752	6	11	0	0	0	0	4	0	0	0	0	1	0	0	0	8
Bacteria; __Proteobacteria; __Deltaproteobacteria; __Myxococcales; __Sorangiineae; __Polyangiaceae; __Byssovorax	Bacteria	__Proteobacteria	__Deltaproteobacteria	__Myxococcales	__Sorangiineae	__Polyangiaceae	0.67	3	FJ479473	HC924609	JN038651	0	0	0	0	0	0	15	15	0	0	0	0	0	0	0	0
Unassigned	Unassigned	-	-	-	-	-	1	1	NA	NA	NA	0	27	0	0	0	0	0	0	3	0	0	0	0	0	0	0
Bacteria; __Proteobacteria; __Gammaproteobacteria; __Xanthomonadales; __Sinobacteraceae; __uncultured	Bacteria	__Proteobacteria	__Gammaproteobacteria	__Xanthomonadales	__Sinobacteraceae	__uncultured	1	3	FQ658903	DQ450180	EU104271	30	0	0	0	0	0	0	0	0	0	0	0	0	0	0	0
Bacteria; __Actinobacteria; __Frankiales; __Acidothermaceae; __Acidothermus; __uncultured_actinobacterium	Bacteria	__Actinobacteria	__Frankiales	__Acidothermaceae	__Acidothermus	__uncultured_actinobacterium	0.67	3	GU205304	EF018492	JF833791	0	0	0	0	0	0	13	0	0	0	0	10	5	0	2	0
Bacteria; __Proteobacteria; __Betaproteobacteria	Bacteria	__Proteobacteria	__Betaproteobacteria	-	-	-	1	3	AY914317	AY945914	JN104394	0	0	12	18	0	0	0	0	0	0	0	0	0	0	0	0
Bacteria; __Bacteroidetes; __Cytophagia; __Cytophagales; __Cyclobacteriaceae; __Algoriphagus; __uncultured_bacterium	Bacteria	__Bacteroidetes	__Cytophagia	__Cytophagales	__Cyclobacteriaceae	__Algoriphagus	0.67	3	DQ628943	JF747936	GQ396828	30	0	0	0	0	0	0	0	0	0	0	0	0	0	0	0
Bacteria; __Proteobacteria; __Betaproteobacteria; __Nitrosomonadales; __Nitrosomonadaceae; __uncultured; __uncultured_beta_proteobacterium	Bacteria	__Proteobacteria	__Betaproteobacteria	__Nitrosomonadales	__Nitrosomonadaceae	__uncultured	1	3	EF125944	EF125936	HQ003483	11	9	0	0	0	0	1	0	0	0	0	0	0	0	0	9
Unassigned	Unassigned	-	-	-	-	-	1	1	NA	NA	NA	0	0	0	0	0	0	29	0	0	0	0	0	0	0	0	0
Bacteria; __Proteobacteria; __Alphaproteobacteria; __Rhodospirillales; __Acetobacteraceae; __Acidocella; __uncultured_bacterium	Bacteria	__Proteobacteria	__Alphaproteobacteria	__Rhodospirillales	__Acetobacteraceae	__Acidocella	1	3	FJ466096	FJ466265	FR720617	6	1	0	0	0	0	0	3	1	0	4	11	0	3	0	0
Bacteria; __Verrucomicrobia; __Spartobacteria; __Chthoniobacterales; __Xiphinematobacteraceae; __Candidatus_Xiphinematobacter; __Candidatus	Bacteria	__Verrucomicrobia	__Spartobacteria	__Chthoniobacterales	__Xiphinematobacteraceae	__Candidatus_Xiphinematobacter	0.67	3	AF217462	AF217461	GU129926	0	0	0	0	0	0	0	13	16	0	0	0	0	0	0	0
Bacteria; __Acidobacteria; __DA052	Bacteria	__Acidobacteria	__DA052	-	-	-	0.67	3	GU208225	GQ472350	JN869164	6	0	0	0	0	0	0	0	0	0	19	0	2	1	1	0
Bacteria; __Acidobacteria; __S035; __uncultured_bacterium	Bacteria	__Acidobacteria	__S035	__uncultured_bacterium	-	-	1	3	EU132093	EU132387	EU132439	0	13	0	0	0	0	0	0	16	0	0	0	0	0	0	0
Bacteria; __Bacteroidetes; __Cytophagia; __Cytophagales; __Cytophagaceae; __Flexibacter; __uncultured_bacterium	Bacteria	__Bacteroidetes	__Cytophagia	__Cytophagales	__Cytophagaceae	__Flexibacter	1	3	EU834800	FJ538136	HQ330540	29	0	0	0	0	0	0	0	0	0	0	0	0	0	0	0
Bacteria; __Cyanobacteria; __MLE1-12; __uncultured_bacterium	Bacteria	__Cyanobacteria	__MLE1-12	__uncultured_bacterium	-	-	1	3	AY328724	AY328731	AY328748	8	0	0	0	0	0	10	0	0	0	10	0	1	0	0	0
Bacteria; __Proteobacteria; __Deltaproteobacteria; __GR-WP33-30; __uncultured_bacterium	Bacteria	__Proteobacteria	__Deltaproteobacteria	__GR-WP33-30	__uncultured_bacterium	-	1	3	AF523886	EU335338	EF516526	0	0	0	0	0	0	0	0	16	0	13	0	0	0	0	0
Bacteria; __Proteobacteria; __Gammaproteobacteria; __Legionellales; __Coxiellaceae; __Coxiella; __uncultured_bacterium	Bacteria	__Proteobacteria	__Gammaproteobacteria	__Legionellales	__Coxiellaceae	__Coxiella	0.67	3	HM128613	FJ437785	FJ484058	0	0	29	0	0	0	0	0	0	0	0	0	0	0	0	0
Unassigned	Unassigned	-	-	-	-	-	1	1	NA	NA	NA	0	0	0	0	0	0	0	13	0	0	0	0	16	0	0	0
Bacteria; __Proteobacteria; __Gammaproteobacteria; __Xanthomonadales; __Sinobacteraceae; __Nevskia; __uncultured_bacterium	Bacteria	__Proteobacteria	__Gammaproteobacteria	__Xanthomonadales	__Sinobacteraceae	__Nevskia	1	3	AY328622	AY328616	AY328560	0	1	0	0	0	0	0	2	6	0	0	1	6	0	4	9
Bacteria; __Bacteroidetes; __Flavobacteria; __Flavobacteriales; __Flavobacteriaceae; __Chryseobacterium	Bacteria	__Bacteroidetes	__Flavobacteria	__Flavobacteriales	__Flavobacteriaceae	__Chryseobacterium	1	3	JQ283114	HQ259087	AB164636	0	0	0	0	0	0	0	4	17	0	8	0	0	0	0	0
Bacteria; __Firmicutes; __Bacilli; __Bacillales; __Bacillaceae; __Paucisalibacillus; __uncultured_bacterium	Bacteria	__Firmicutes	__Bacilli	__Bacillales	__Bacillaceae	__Paucisalibacillus	1	3	DQ129377	HM036042	AM500723	0	0	0	13	10	6	0	0	0	0	0	0	0	0	0	0
Bacteria; __Actinobacteria; __Micrococcales; __Cellulomonadaceae; __Cellulomonas; __Cellulomonas_biazotea	Bacteria	__Actinobacteria	__Micrococcales	__Cellulomonadaceae	__Cellulomonas	__Cellulomonas_biazotea	1	3	X83802	X79462	JF505954	0	29	0	0	0	0	0	0	0	0	0	0	0	0	0	0
Bacteria; __Proteobacteria; __Alphaproteobacteria; __Rhodospirillales; __DA111; __uncultured_forest_soil_bacterium	Bacteria	__Proteobacteria	__Alphaproteobacteria	__Rhodospirillales	__DA111	__uncultured_forest_soil_bacterium	0.67	3	AY963413	AY913230	AY913278	6	2	0	0	0	0	10	0	1	1	0	4	4	1	0	0
Bacteria; __Proteobacteria; __Gammaproteobacteria; __Xanthomonadales; __Xanthomonadaceae; __Dokdonella; __uncultured_bacterium	Bacteria	__Proteobacteria	__Gammaproteobacteria	__Xanthomonadales	__Xanthomonadaceae	__Dokdonella	1	3	JN023931	GQ263698	JN023973	0	5	0	0	0	0	10	0	0	0	0	0	0	3	0	11
Bacteria; __Verrucomicrobia; __Spartobacteria; __Chthoniobacterales; __DA101_soil_group; __uncultured_bacterium	Bacteria	__Verrucomicrobia	__Spartobacteria	__Chthoniobacterales	__DA101_soil_group	__uncultured_bacterium	0.67	3	EU335371	EF019201	EF018259	0	18	0	0	0	0	7	0	0	0	0	4	0	0	0	0
Bacteria; __Gemmatimonadetes; __Gemmatimonadales; __Gemmatimonadaceae; __uncultured; __uncultured_soil_bacterium	Bacteria	__Gemmatimonadetes	__Gemmatimonadales	__Gemmatimonadaceae	__uncultured	__uncultured_soil_bacterium	0.67	3	EU529739	FQ658707	FQ660061	0	0	11	0	18	0	0	0	0	0	0	0	0	0	0	0
Bacteria; __Bacteroidetes; __Sphingobacteriia; __Sphingobacteriales; __env.OPS_17	Bacteria	__Bacteroidetes	__Sphingobacteriia	__Sphingobacteriales	__env.OPS_17	-	1	3	EF515896	HQ674887	JF833832	0	0	0	0	0	0	0	0	0	0	13	0	0	9	0	7
Bacteria; __Proteobacteria; __Betaproteobacteria; __Nitrosomonadales; __Nitrosomonadaceae; __uncultured; __uncultured_bacterium	Bacteria	__Proteobacteria	__Betaproteobacteria	__Nitrosomonadales	__Nitrosomonadaceae	__uncultured	1	3	EU644202	HM749685	HM749711	0	0	0	0	0	0	0	0	5	1	0	15	4	0	0	4
Unassigned	Unassigned	-	-	-	-	-	1	1	NA	NA	NA	0	0	0	29	0	0	0	0	0	0	0	0	0	0	0	0
Bacteria; __Nitrospirae; __Nitrospira; __Nitrospirales; __Nitrospiraceae; __Nitrospira; __uncultured_Nitrospira_sp.	Bacteria	__Nitrospirae	__Nitrospira	__Nitrospirales	__Nitrospiraceae	__Nitrospira	0.67	3	HM069103	JF833606	JF833926	24	0	0	0	0	0	0	0	3	0	0	0	0	2	0	0
Bacteria; __Planctomycetes; __Planctomycetacia; __Planctomycetales; __Planctomycetaceae; __Singulisphaera; __uncultured_bacterium	Bacteria	__Planctomycetes	__Planctomycetacia	__Planctomycetales	__Planctomycetaceae	__Singulisphaera	0.67	3	HM748671	HQ119075	HQ119525	0	0	0	0	0	0	16	0	4	0	4	0	0	0	5	0
Bacteria; __Proteobacteria; __Gammaproteobacteria; __Pseudomonadales; __Moraxellaceae; __Moraxella; __Moraxella_lincolnii	Bacteria	__Proteobacteria	__Gammaproteobacteria	__Pseudomonadales	__Moraxellaceae	__Moraxella	0.67	3	FR822735	AJ417490	JN713564	0	0	0	0	0	0	0	0	29	0	0	0	0	0	0	0
Bacteria; __Candidate_division_TM7; __uncultured_candidate_division_TM7_bacterium	Bacteria	__Candidate_division_TM7	__uncultured_candidate_division_TM7_bacterium	-	-	-	0.67	3	JF703514	JF703322	EU861821	0	0	0	0	0	0	0	0	0	0	0	28	0	0	0	0
Bacteria; __Proteobacteria; __Alphaproteobacteria; __Rhizobiales; __Xanthobacteraceae; __uncultured; __uncultured_bacterium	Bacteria	__Proteobacteria	__Alphaproteobacteria	__Rhizobiales	__Xanthobacteraceae	__uncultured	1	3	AY963434	EU335310	GQ402699	0	28	0	0	0	0	0	0	0	0	0	0	0	0	0	0
Unassigned	Unassigned	-	-	-	-	-	1	1	NA	NA	NA	13	0	0	0	0	0	0	0	0	0	0	0	0	0	15	0
Bacteria; __Planctomycetes; __Planctomycetacia; __Planctomycetales; __Planctomycetaceae; __Pirellula; __uncultured_bacterium	Bacteria	__Planctomycetes	__Planctomycetacia	__Planctomycetales	__Planctomycetaceae	__Pirellula	0.67	3	AB630619	EU979019	JN178801	28	0	0	0	0	0	0	0	0	0	0	0	0	0	0	0
Bacteria; __Proteobacteria; __Gammaproteobacteria; __Thiotrichales; __Thiotrichaceae; __Beggiatoa; __uncultured_bacterium	Bacteria	__Proteobacteria	__Gammaproteobacteria	__Thiotrichales	__Thiotrichaceae	__Beggiatoa	1	1	DQ984555	NA	NA	0	28	0	0	0	0	0	0	0	0	0	0	0	0	0	0
Bacteria; __Cyanobacteria; __WD272; __uncultured_bacterium	Bacteria	__Cyanobacteria	__WD272	__uncultured_bacterium	-	-	1	3	JN023717	JN023677	JN023724	9	3	0	0	0	0	5	0	3	1	4	0	0	0	0	3
Bacteria; __Candidate_division_TM7; __uncultured_candidate_division_TM7_bacterium	Bacteria	__Candidate_division_TM7	__uncultured_candidate_division_TM7_bacterium	-	-	-	0.67	3	GU227163	AF432141	FJ976296	0	0	0	0	0	0	0	0	0	0	0	0	6	0	22	0
Bacteria; __Elusimicrobia; __Lineage_IIa	Bacteria	__Elusimicrobia	__Lineage_IIa	-	-	-	1	3	EU044462	DQ128511	FM866302	0	0	0	0	0	0	0	0	28	0	0	0	0	0	0	0
Bacteria; __Chlamydiae; __Chlamydiales; __cvE6; __Chlamydiales	Bacteria	__Chlamydiae	__Chlamydiales	__cvE6	__Chlamydiales	-	0.67	3	JN606074	HM063023	EU363464	13	0	0	0	0	0	15	0	0	0	0	0	0	0	0	0
Bacteria; __Planctomycetes; __Planctomycetacia; __Planctomycetales; __Planctomycetaceae; __uncultured; __uncultured_bacterium	Bacteria	__Planctomycetes	__Planctomycetacia	__Planctomycetales	__Planctomycetaceae	__uncultured	1	3	GQ396898	AB486712	EF516278	0	0	0	0	0	0	28	0	0	0	0	0	0	0	0	0
Bacteria; __Elusimicrobia; __Lineage_IIa	Bacteria	__Elusimicrobia	__Lineage_IIa	-	-	-	1	3	EU044462	DQ128511	AM936592	0	15	0	0	0	0	13	0	0	0	0	0	0	0	0	0
Bacteria; __Proteobacteria; __Betaproteobacteria; __Burkholderiales; __Comamonadaceae; __Acidovorax; __uncultured_bacterium	Bacteria	__Proteobacteria	__Betaproteobacteria	__Burkholderiales	__Comamonadaceae	__Acidovorax	0.67	3	FN293049	FJ375480	GQ472939	0	0	28	0	0	0	0	0	0	0	0	0	0	0	0	0
Bacteria; __Acidobacteria; __Order_Incertae_Sedis; __Family_Incertae_Sedis; __Bryobacter; __uncultured_bacterium	Bacteria	__Acidobacteria	__Order_Incertae_Sedis	__Family_Incertae_Sedis	__Bryobacter	__uncultured_bacterium	0.67	3	FJ625385	FJ466100	HQ597912	5	0	0	0	0	0	0	0	0	0	11	0	0	0	8	4
Bacteria; __Acidobacteria; __Acidobacteriales; __Acidobacteriaceae; __uncultured; __uncultured_bacterium	Bacteria	__Acidobacteria	__Acidobacteriales	__Acidobacteriaceae	__uncultured	__uncultured_bacterium	1	3	JF833785	JF833782	JF833776	1	13	0	0	0	0	3	0	0	0	1	4	3	0	0	3
Bacteria; __Planctomycetes; __Planctomycetacia; __Planctomycetales; __Planctomycetaceae; __uncultured; __uncultured_bacterium	Bacteria	__Planctomycetes	__Planctomycetacia	__Planctomycetales	__Planctomycetaceae	__uncultured	1	3	EF018862	JF429067	EU669642	13	0	0	0	0	0	0	0	0	0	8	7	0	0	0	0
Bacteria; __Actinobacteria; __Corynebacteriales; __Mycobacteriaceae; __Mycobacterium; __uncultured_bacterium	Bacteria	__Actinobacteria	__Corynebacteriales	__Mycobacteriaceae	__Mycobacterium	__uncultured_bacterium	0.67	3	EU132660	EU132550	X82459	8	0	0	0	0	0	3	0	2	0	7	0	0	0	8	0
Bacteria; __Bacteroidetes; __Sphingobacteriia; __Sphingobacteriales; __Chitinophagaceae; __uncultured; __uncultured_bacterium	Bacteria	__Bacteroidetes	__Sphingobacteriia	__Sphingobacteriales	__Chitinophagaceae	__uncultured	1	3	FJ716020	EF516601	EU133682	13	0	0	0	0	0	0	15	0	0	0	0	0	0	0	0
Bacteria; __Chloroflexi; __Ktedonobacteria; __Ktedonobacterales; __FCPS473; __uncultured_bacterium	Bacteria	__Chloroflexi	__Ktedonobacteria	__Ktedonobacterales	__FCPS473	__uncultured_bacterium	0.67	3	HQ674969	EF516171	EF516062	0	0	0	0	0	0	8	0	0	0	13	0	0	0	7	0
Unassigned	Unassigned	-	-	-	-	-	1	1	NA	NA	NA	0	0	0	28	0	0	0	0	0	0	0	0	0	0	0	0
Bacteria; __Proteobacteria; __Gammaproteobacteria; __Xanthomonadales; __Xanthomonadaceae; __Thermomonas	Bacteria	__Proteobacteria	__Gammaproteobacteria	__Xanthomonadales	__Xanthomonadaceae	__Thermomonas	1	3	U51103	AY566580	AJ519985	0	0	0	28	0	0	0	0	0	0	0	0	0	0	0	0
Bacteria; __Proteobacteria; __Deltaproteobacteria; __Myxococcales; __Cystobacterineae; __uncultured	Bacteria	__Proteobacteria	__Deltaproteobacteria	__Myxococcales	__Cystobacterineae	__uncultured	0.67	3	DQ906827	EU202851	HQ864107	28	0	0	0	0	0	0	0	0	0	0	0	0	0	0	0
Bacteria; __Acidobacteria; __DA052; __uncultured_bacterium	Bacteria	__Acidobacteria	__DA052	__uncultured_bacterium	-	-	0.67	3	HM445305	GU205290	JN023582	0	0	0	0	0	0	7	4	0	0	6	0	0	0	7	4
Bacteria; __Bacteroidetes; __Cytophagia; __Cytophagales; __Cytophagaceae; __Flexibacter; __uncultured_bacterium	Bacteria	__Bacteroidetes	__Cytophagia	__Cytophagales	__Cytophagaceae	__Flexibacter	0.67	3	EU133659	FJ478788	FJ946545	0	0	0	0	0	0	28	0	0	0	0	0	0	0	0	0
Bacteria; __Proteobacteria; __Alphaproteobacteria; __Rhodobacterales; __Rhodobacteraceae; __Rhodobacter; __uncultured_bacterium	Bacteria	__Proteobacteria	__Alphaproteobacteria	__Rhodobacterales	__Rhodobacteraceae	__Rhodobacter	1	3	CU925909	CU927286	CU926082	0	0	0	15	13	0	0	0	0	0	0	0	0	0	0	0
Bacteria; __Chlamydiae; __Chlamydiales; __Simkaniaceae; __Candidatus_Rhabdochlamydia; __uncultured_bacterium	Bacteria	__Chlamydiae	__Chlamydiales	__Simkaniaceae	__Candidatus_Rhabdochlamydia	__uncultured_bacterium	0.67	3	EU133918	HM445488	DQ903988	0	0	0	0	0	0	0	6	20	0	1	0	0	0	0	0
Bacteria; __Bacteroidetes; __Sphingobacteriia; __Sphingobacteriales; __PHOS-HE51; __uncultured_bacterium	Bacteria	__Bacteroidetes	__Sphingobacteriia	__Sphingobacteriales	__PHOS-HE51	__uncultured_bacterium	1	3	HM545228	HM749733	HM445372	15	0	0	0	0	0	0	5	0	0	0	0	0	0	7	0
Bacteria; __Bacteroidetes; __Sphingobacteriia; __Sphingobacteriales; __WCHB1-69; __uncultured_bacterium	Bacteria	__Bacteroidetes	__Sphingobacteriia	__Sphingobacteriales	__WCHB1-69	__uncultured_bacterium	1	3	JN391898	AB240492	EU644095	0	0	0	0	27	0	0	0	0	0	0	0	0	0	0	0
Bacteria; __Proteobacteria; __Betaproteobacteria; __Burkholderiales; __Comamonadaceae; __Hydrogenophaga; __uncultured_soil_bacterium	Bacteria	__Proteobacteria	__Betaproteobacteria	__Burkholderiales	__Comamonadaceae	__Hydrogenophaga	0.67	3	FQ659153	EF540470	FQ660390	18	0	9	0	0	0	0	0	0	0	0	0	0	0	0	0
Bacteria; __Actinobacteria; __Thermoleophilia; __Solirubrobacterales; __480-2; __uncultured_actinobacterium	Bacteria	__Actinobacteria	__Thermoleophilia	__Solirubrobacterales	__480-2	__uncultured_actinobacterium	0.67	3	EF019474	EF019054	EF020200	3	22	0	0	0	0	0	2	0	0	0	0	0	0	0	0
Bacteria; __Candidate_division_OD1; __uncultured_bacterium	Bacteria	__Candidate_division_OD1	__uncultured_bacterium	-	-	-	0.67	3	DQ128797	AF524023	FJ547054	0	27	0	0	0	0	0	0	0	0	0	0	0	0	0	0
Bacteria; __Candidate_division_TM7; __uncultured_bacterium	Bacteria	__Candidate_division_TM7	__uncultured_bacterium	-	-	-	0.67	3	DQ640696	CU917744	CU918000	0	0	5	1	12	9	0	0	0	0	0	0	0	0	0	0
Bacteria; __Fusobacteria; __Fusobacteriales; __Leptotrichiaceae; __uncultured	Bacteria	__Fusobacteria	__Fusobacteriales	__Leptotrichiaceae	__uncultured	-	1	3	AY193168	GU472735	JQ245560	0	0	0	27	0	0	0	0	0	0	0	0	0	0	0	0
Bacteria; __Firmicutes; __Bacilli; __Lactobacillales; __Lactobacillaceae; __Pediococcus; __uncultured_organism	Bacteria	__Firmicutes	__Bacilli	__Lactobacillales	__Lactobacillaceae	__Pediococcus	0.67	3	HQ759188	FJ751795	HQ758922	0	0	20	0	0	0	0	0	0	0	0	0	0	0	6	1
Bacteria; __Proteobacteria; __Gammaproteobacteria; __Legionellales; __Coxiellaceae; __Coxiella	Bacteria	__Proteobacteria	__Gammaproteobacteria	__Legionellales	__Coxiellaceae	__Coxiella	1	2	JN024056	EF092201	NA	0	0	0	0	0	0	0	0	0	0	27	0	0	0	0	0
Bacteria; __Candidate_division_TM7; __uncultured_bacterium	Bacteria	__Candidate_division_TM7	__uncultured_bacterium	-	-	-	0.67	3	EU135398	JQ337392	DQ451478	0	0	0	0	0	0	0	0	0	0	8	4	0	2	0	13
Bacteria; __Acidobacteria; __Acidobacteriales; __Acidobacteriaceae; __Acidicapsa	Bacteria	__Acidobacteria	__Acidobacteriales	__Acidobacteriaceae	__Acidicapsa	-	1	3	JF490071	FR774763	JN023576	7	0	0	0	0	0	8	0	0	0	0	3	0	7	0	2
Bacteria; __Fusobacteria; __Fusobacteriales; __Leptotrichiaceae; __Leptotrichia	Bacteria	__Fusobacteria	__Fusobacteriales	__Leptotrichiaceae	__Leptotrichia	-	1	3	AF287816	FJ976423	AB588021	0	0	0	19	0	0	8	0	0	0	0	0	0	0	0	0
Bacteria; __Proteobacteria; __Gammaproteobacteria; __Pseudomonadales; __Moraxellaceae; __Alkanindiges; __uncultured_bacterium	Bacteria	__Proteobacteria	__Gammaproteobacteria	__Pseudomonadales	__Moraxellaceae	__Alkanindiges	0.67	3	HQ538706	HQ218489	HQ163591	0	0	7	0	0	20	0	0	0	0	0	0	0	0	0	0
Bacteria; __Bacteroidetes; __Sphingobacteriia; __Sphingobacteriales; __Chitinophagaceae; __uncultured; __uncultured_bacterium	Bacteria	__Bacteroidetes	__Sphingobacteriia	__Sphingobacteriales	__Chitinophagaceae	__uncultured	1	3	JN679201	JN391556	EU104292	0	0	19	0	0	8	0	0	0	0	0	0	0	0	0	0
Bacteria; __Bacteroidetes; __Flavobacteria; __Flavobacteriales; __Flavobacteriaceae; __Flavobacterium; __uncultured_bacterium	Bacteria	__Bacteroidetes	__Flavobacteria	__Flavobacteriales	__Flavobacteriaceae	__Flavobacterium	1	3	JN391890	EU104226	JN391542	0	0	0	27	0	0	0	0	0	0	0	0	0	0	0	0
Bacteria; __Actinobacteria; __Frankiales; __Acidothermaceae; __Acidothermus	Bacteria	__Actinobacteria	__Frankiales	__Acidothermaceae	__Acidothermus	-	1	3	AY234546	AF498716	JF833847	12	0	0	0	0	0	0	3	8	0	0	2	0	2	0	0
Bacteria; __Proteobacteria; __Gammaproteobacteria; __Methylococcales; __Methylococcaceae; __Methylomonas; __unidentified	Bacteria	__Proteobacteria	__Gammaproteobacteria	__Methylococcales	__Methylococcaceae	__Methylomonas	0.67	3	GP244392	AX398504	EA128296	0	0	0	27	0	0	0	0	0	0	0	0	0	0	0	0
Bacteria; __Armatimonadetes; __Armatimonadia; __Armatimonadales; __uncultured_bacterium	Bacteria	__Armatimonadetes	__Armatimonadia	__Armatimonadales	__uncultured_bacterium	-	0.67	3	EF516412	HQ674891	HM459623	9	0	0	0	0	0	0	0	0	0	0	5	0	0	8	5
Bacteria; __Bacteroidetes; __Sphingobacteriia; __Sphingobacteriales; __Chitinophagaceae; __uncultured; __uncultured_bacterium	Bacteria	__Bacteroidetes	__Sphingobacteriia	__Sphingobacteriales	__Chitinophagaceae	__uncultured	0.67	3	FJ479493	EF018461	EU133689	0	0	0	0	0	0	19	8	0	0	0	0	0	0	0	0
Bacteria; __Verrucomicrobia; __Opitutae; __Opitutales; __Opitutaceae; __Opitutus; __uncultured_bacterium	Bacteria	__Verrucomicrobia	__Opitutae	__Opitutales	__Opitutaceae	__Opitutus	1	3	AM162468	JQ311870	AM162466	0	16	0	0	0	0	0	0	0	0	1	0	5	3	0	2
Bacteria; __Proteobacteria; __Betaproteobacteria	Bacteria	__Proteobacteria	__Betaproteobacteria	-	-	-	1	3	AF123077	EU133892	EU753673	13	11	0	0	0	0	0	2	0	0	0	1	0	0	0	0
Bacteria; __Proteobacteria; __Gammaproteobacteria; __Xanthomonadales; __Sinobacteraceae; __uncultured; __uncultured_bacterium	Bacteria	__Proteobacteria	__Gammaproteobacteria	__Xanthomonadales	__Sinobacteraceae	__uncultured	1	3	JN609351	GQ479987	AB255053	0	0	0	15	0	8	0	0	0	0	0	0	0	0	0	4
Bacteria; __Proteobacteria; __Alphaproteobacteria; __Rhizobiales; __Hyphomicrobiaceae; __Devosia	Bacteria	__Proteobacteria	__Alphaproteobacteria	__Rhizobiales	__Hyphomicrobiaceae	__Devosia	1	3	AM934851	CU466798	FJ672361	19	0	0	0	0	0	8	0	0	0	0	0	0	0	0	0
Bacteria; __Proteobacteria; __Betaproteobacteria; __Rhodocyclales; __Rhodocyclaceae; __Thauera; __uncultured_bacterium	Bacteria	__Proteobacteria	__Betaproteobacteria	__Rhodocyclales	__Rhodocyclaceae	__Thauera	0.67	3	AY823976	FJ769458	JN683968	0	0	15	0	12	0	0	0	0	0	0	0	0	0	0	0
Bacteria; __Deinococcus-Thermus; __Deinococci; __Deinococcales; __Deinococcaceae; __Deinococcus; __uncultured_organism	Bacteria	__Deinococcus-Thermus	__Deinococci	__Deinococcales	__Deinococcaceae	__Deinococcus	1	3	HQ755206	HQ755129	HQ755235	0	0	10	3	0	8	0	0	0	0	6	0	0	0	0	0
Unassigned	Unassigned	-	-	-	-	-	1	1	NA	NA	NA	0	0	0	27	0	0	0	0	0	0	0	0	0	0	0	0
Bacteria; __Proteobacteria; __Alphaproteobacteria; __Rhodospirillales; __Acetobacteraceae; __Acidocella	Bacteria	__Proteobacteria	__Alphaproteobacteria	__Rhodospirillales	__Acetobacteraceae	__Acidocella	1	3	EU022366	DQ419949	DQ419950	0	3	0	0	0	0	7	2	4	0	6	0	0	0	3	2
Bacteria; __Proteobacteria; __Gammaproteobacteria; __Order_Incertae_Sedis; __Family_Incertae_Sedis; __Marinicella	Bacteria	__Proteobacteria	__Gammaproteobacteria	__Order_Incertae_Sedis	__Family_Incertae_Sedis	__Marinicella	1	3	JF703586	FQ659893	GQ441225	26	0	0	0	0	0	0	0	0	0	0	0	0	0	0	0
Bacteria; __Planctomycetes; __Planctomycetacia; __Planctomycetales; __Planctomycetaceae; __uncultured; __uncultured_bacterium	Bacteria	__Planctomycetes	__Planctomycetacia	__Planctomycetales	__Planctomycetaceae	__uncultured	0.67	3	GU731338	EU135267	HQ119518	0	0	0	0	0	0	26	0	0	0	0	0	0	0	0	0
Bacteria; __Proteobacteria; __Betaproteobacteria; __Nitrosomonadales; __Nitrosomonadaceae; __Nitrosomonas	Bacteria	__Proteobacteria	__Betaproteobacteria	__Nitrosomonadales	__Nitrosomonadaceae	__Nitrosomonas	1	3	AJ621027	HQ221934	HQ158626	0	0	0	0	26	0	0	0	0	0	0	0	0	0	0	0
Bacteria; __Bacteroidetes; __Sphingobacteriia; __Sphingobacteriales; __Sphingobacteriaceae; __Mucilaginibacter	Bacteria	__Bacteroidetes	__Sphingobacteriia	__Sphingobacteriales	__Sphingobacteriaceae	__Mucilaginibacter	1	3	HQ674877	EF516467	JN408295	5	0	0	0	0	0	0	0	7	0	0	10	0	0	0	4
Bacteria; __Tenericutes; __Mollicutes; __Mycoplasmatales; __Mycoplasmataceae; __uncultured_Firmicutes_bacterium	Bacteria	__Tenericutes	__Mollicutes	__Mycoplasmatales	__Mycoplasmataceae	__uncultured_Firmicutes_bacterium	1	1	FJ542893	NA	NA	0	26	0	0	0	0	0	0	0	0	0	0	0	0	0	0
Bacteria; __Verrucomicrobia; __OPB35_soil_group; __uncultured_bacterium	Bacteria	__Verrucomicrobia	__OPB35_soil_group	__uncultured_bacterium	-	-	0.67	3	AY963387	AY963385	EU135356	0	0	0	0	0	0	7	0	0	0	8	3	4	0	0	4
Bacteria; __Actinobacteria; __Frankiales; __Acidothermaceae; __Acidothermus; __uncultured_bacterium	Bacteria	__Actinobacteria	__Frankiales	__Acidothermaceae	__Acidothermus	__uncultured_bacterium	0.67	3	EU133137	DQ451517	EU861842	0	26	0	0	0	0	0	0	0	0	0	0	0	0	0	0
Bacteria; __SM2F11; __uncultured_bacterium	Bacteria	__SM2F11	__uncultured_bacterium	-	-	-	1	3	GU293189	AB637068	HQ120591	26	0	0	0	0	0	0	0	0	0	0	0	0	0	0	0
Bacteria; __BD1-5	Bacteria	__BD1-5	-	-	-	-	1	3	DQ676445	EU134929	AM997669	0	0	0	0	0	0	26	0	0	0	0	0	0	0	0	0
Bacteria; __Actinobacteria; __Thermoleophilia; __Gaiellales; __uncultured; __uncultured_bacterium	Bacteria	__Actinobacteria	__Thermoleophilia	__Gaiellales	__uncultured	__uncultured_bacterium	1	3	AB672179	AB672250	EF516257	0	0	0	0	0	0	26	0	0	0	0	0	0	0	0	0
Bacteria; __Acidobacteria; __RB41; __uncultured_bacterium	Bacteria	__Acidobacteria	__RB41	__uncultured_bacterium	-	-	0.67	3	EU132122	FJ478954	HQ597835	0	14	0	0	0	0	4	0	0	0	0	0	0	5	0	3
Bacteria; __Acidobacteria; __KF-JG30-18; __uncultured_bacterium	Bacteria	__Acidobacteria	__KF-JG30-18	__uncultured_bacterium	-	-	0.67	3	HQ598850	EF018458	HQ445767	0	0	0	0	0	0	5	5	9	0	1	0	1	0	4	1
Bacteria; __Proteobacteria; __Gammaproteobacteria; __Legionellales; __Coxiellaceae; __Aquicella; __uncultured_bacterium	Bacteria	__Proteobacteria	__Gammaproteobacteria	__Legionellales	__Coxiellaceae	__Aquicella	1	3	EU134788	EU134793	EF515899	0	0	0	0	0	0	26	0	0	0	0	0	0	0	0	0
Bacteria; __Actinobacteria; __Thermoleophilia; __Gaiellales; __uncultured; __uncultured_bacterium	Bacteria	__Actinobacteria	__Thermoleophilia	__Gaiellales	__uncultured	__uncultured_bacterium	0.67	3	EU335389	EF018695	HQ119679	9	0	0	0	0	0	0	0	0	0	4	0	0	13	0	0
Bacteria; __Proteobacteria; __Betaproteobacteria; __Nitrosomonadales; __Nitrosomonadaceae; __uncultured; __uncultured_bacterium	Bacteria	__Proteobacteria	__Betaproteobacteria	__Nitrosomonadales	__Nitrosomonadaceae	__uncultured	1	3	AM295535	AM295534	AM295536	3	23	0	0	0	0	0	0	0	0	0	0	0	0	0	0
Bacteria; __Acidobacteria; __KF-JG30-18; __uncultured_Holophaga_sp.	Bacteria	__Acidobacteria	__KF-JG30-18	__uncultured_Holophaga_sp.	-	-	0.67	3	AJ519384	AJ519383	FJ485040	0	8	0	0	0	0	0	7	1	0	0	0	0	0	0	10
Bacteria; __Chlamydiae; __Chlamydiales; __Simkaniaceae; __Candidatus_Rhabdochlamydia; __uncultured_Chlamydiales_bacterium	Bacteria	__Chlamydiae	__Chlamydiales	__Simkaniaceae	__Candidatus_Rhabdochlamydia	__uncultured_Chlamydiales_bacterium	1	3	AF364566	AF364578	AF364562	0	0	0	0	0	0	0	0	0	0	0	0	0	0	0	26
Bacteria; __Planctomycetes; __Planctomycetacia; __Planctomycetales; __Planctomycetaceae; __uncultured; __uncultured_bacterium	Bacteria	__Planctomycetes	__Planctomycetacia	__Planctomycetales	__Planctomycetaceae	__uncultured	0.67	3	AY289462	HQ119174	HQ119131	0	0	0	0	0	0	26	0	0	0	0	0	0	0	0	0
Bacteria; __Acidobacteria; __DA052; __uncultured_bacterium	Bacteria	__Acidobacteria	__DA052	__uncultured_bacterium	-	-	1	3	GQ402626	FJ625361	FJ624912	0	15	0	0	0	0	0	8	0	0	0	0	0	0	3	0
Bacteria; __Planctomycetes; __Planctomycetacia; __Planctomycetales; __Planctomycetaceae; __Planctomyces; __uncultured_bacterium	Bacteria	__Planctomycetes	__Planctomycetacia	__Planctomycetales	__Planctomycetaceae	__Planctomyces	0.67	3	CU926192	AJ616260	CU926004	0	0	0	18	8	0	0	0	0	0	0	0	0	0	0	0
Bacteria; __Proteobacteria; __Gammaproteobacteria; __Xanthomonadales; __Sinobacteraceae; __uncultured; __uncultured_bacterium	Bacteria	__Proteobacteria	__Gammaproteobacteria	__Xanthomonadales	__Sinobacteraceae	__uncultured	1	3	GU454882	HM445021	HQ190523	0	0	0	0	0	0	18	0	0	0	0	0	0	0	0	8
Bacteria; __Firmicutes; __Clostridia; __Clostridiales; __Ruminococcaceae; __uncultured; __uncultured_bacterium	Bacteria	__Firmicutes	__Clostridia	__Clostridiales	__Ruminococcaceae	__uncultured	1	3	EF404543	AY975163	EU778218	0	0	0	0	0	26	0	0	0	0	0	0	0	0	0	0
Bacteria; __Proteobacteria; __Betaproteobacteria; __Neisseriales; __Neisseriaceae; __Kingella; __uncultured_Kingella_sp.	Bacteria	__Proteobacteria	__Betaproteobacteria	__Neisseriales	__Neisseriaceae	__Kingella	0.67	3	FJ976305	AM420233	L06166	0	0	0	0	0	0	0	0	22	0	4	0	0	0	0	0
Bacteria; __Bacteroidetes; __Sphingobacteriia; __Sphingobacteriales; __CWT_CU03-E12	Bacteria	__Bacteroidetes	__Sphingobacteriia	__Sphingobacteriales	__CWT_CU03-E12	-	0.67	3	GU731337	FJ466260	FJ269071	0	0	0	0	0	0	26	0	0	0	0	0	0	0	0	0
Bacteria; __Verrucomicrobia; __Spartobacteria; __Chthoniobacterales; __DA101_soil_group	Bacteria	__Verrucomicrobia	__Spartobacteria	__Chthoniobacterales	__DA101_soil_group	-	1	3	EU861862	HQ462549	JF703468	0	0	0	0	0	0	18	0	0	0	0	4	0	0	0	4
Bacteria; __Planctomycetes; __Planctomycetacia; __Planctomycetales; __Planctomycetaceae; __uncultured; __uncultured_bacterium	Bacteria	__Planctomycetes	__Planctomycetacia	__Planctomycetales	__Planctomycetaceae	__uncultured	1	3	EU135192	AB630613	FJ466232	0	0	0	0	0	0	26	0	0	0	0	0	0	0	0	0
Bacteria; __Acidobacteria; __Candidatus_Chloracidobacterium	Bacteria	__Acidobacteria	__Candidatus_Chloracidobacterium	-	-	-	1	3	GQ263534	DQ248292	HQ598622	0	10	0	0	0	0	6	0	0	0	0	0	0	0	0	10
Bacteria; __Planctomycetes; __Planctomycetacia; __Planctomycetales; __Planctomycetaceae; __uncultured; __uncultured_bacterium	Bacteria	__Planctomycetes	__Planctomycetacia	__Planctomycetales	__Planctomycetaceae	__uncultured	1	3	CU921418	GU455121	EF515905	0	0	16	0	0	0	0	0	0	0	0	10	0	0	0	0
Bacteria; __Proteobacteria; __Deltaproteobacteria; __GR-WP33-30; __uncultured_bacterium	Bacteria	__Proteobacteria	__Deltaproteobacteria	__GR-WP33-30	__uncultured_bacterium	-	1	3	HQ445679	EF018287	AF523886	2	0	0	0	0	0	0	3	1	0	0	1	10	2	6	0
Bacteria; __Bacteroidetes; __Cytophagia; __Cytophagales; __Cytophagaceae; __Flexibacter	Bacteria	__Bacteroidetes	__Cytophagia	__Cytophagales	__Cytophagaceae	__Flexibacter	1	3	AF497759	GU117702	JN020228	0	0	0	0	0	0	20	0	5	0	0	0	0	0	0	0
Bacteria; __Candidate_division_TM7; __uncultured_bacterium	Bacteria	__Candidate_division_TM7	__uncultured_bacterium	-	-	-	0.67	3	EU475226	EU475195	AB198475	0	0	0	0	0	0	0	0	0	0	0	25	0	0	0	0
Bacteria; __Acidobacteria; __DA023	Bacteria	__Acidobacteria	__DA023	-	-	-	1	3	HQ118235	HQ598390	EU449710	0	0	0	0	0	0	0	0	0	0	0	0	0	3	3	19
Bacteria; __Planctomycetes; __Planctomycetacia; __Planctomycetales; __Planctomycetaceae; __uncultured; __uncultured_bacterium	Bacteria	__Planctomycetes	__Planctomycetacia	__Planctomycetales	__Planctomycetaceae	__uncultured	1	3	EU669642	EU881243	EU135204	12	0	0	0	0	0	13	0	0	0	0	0	0	0	0	0
Bacteria; __Planctomycetes; __Planctomycetacia; __Planctomycetales; __Planctomycetaceae; __uncultured; __uncultured_bacterium	Bacteria	__Planctomycetes	__Planctomycetacia	__Planctomycetales	__Planctomycetaceae	__uncultured	1	3	EF516153	FJ479310	EF018862	0	10	0	0	0	0	15	0	0	0	0	0	0	0	0	0
Bacteria; __Actinobacteria; __Thermoleophilia; __Solirubrobacterales; __YNPFFP1; __uncultured_bacterium	Bacteria	__Actinobacteria	__Thermoleophilia	__Solirubrobacterales	__YNPFFP1	__uncultured_bacterium	1	3	EF516364	EF516826	HM049690	0	0	0	0	0	0	13	8	0	0	0	0	1	3	0	0
Bacteria; __Proteobacteria; __Gammaproteobacteria; __Xanthomonadales; __Xanthomonadaceae; __Arenimonas	Bacteria	__Proteobacteria	__Gammaproteobacteria	__Xanthomonadales	__Xanthomonadaceae	__Arenimonas	1	3	JN409113	HQ121246	EU449637	0	0	0	0	0	0	25	0	0	0	0	0	0	0	0	0
Bacteria; __Bacteroidetes; __Flavobacteria; __Flavobacteriales; __Flavobacteriaceae; __Chryseobacterium	Bacteria	__Bacteroidetes	__Flavobacteria	__Flavobacteriales	__Flavobacteriaceae	__Chryseobacterium	1	3	EF154282	EU157725	JN544159	0	0	0	0	0	0	0	0	6	0	0	0	12	0	7	0
Bacteria; __Verrucomicrobia; __OPB35_soil_group; __uncultured_bacterium	Bacteria	__Verrucomicrobia	__OPB35_soil_group	__uncultured_bacterium	-	-	1	3	JF428900	FJ478987	EF516241	4	7	0	0	0	0	11	3	0	0	0	0	0	0	0	0
Bacteria; __Proteobacteria; __Deltaproteobacteria; __Desulfuromonadales; __BVA18; __uncultured_delta_proteobacterium	Bacteria	__Proteobacteria	__Deltaproteobacteria	__Desulfuromonadales	__BVA18	__uncultured_delta_proteobacterium	1	3	AY921969	JN656829	EF111173	25	0	0	0	0	0	0	0	0	0	0	0	0	0	0	0
Bacteria; __Chlorobi; __Chlorobia; __Chlorobiales; __SJA-28; __uncultured_bacterium	Bacteria	__Chlorobi	__Chlorobia	__Chlorobiales	__SJA-28	__uncultured_bacterium	0.67	3	CU927868	CU918838	JN679150	0	0	25	0	0	0	0	0	0	0	0	0	0	0	0	0
Bacteria; __Proteobacteria; __Deltaproteobacteria; __Myxococcales; __Sorangiineae; __Sandaracinaceae; __uncultured_delta_proteobacterium	Bacteria	__Proteobacteria	__Deltaproteobacteria	__Myxococcales	__Sorangiineae	__Sandaracinaceae	1	1	HQ397061	NA	NA	0	0	0	0	0	0	17	8	0	0	0	0	0	0	0	0
Bacteria; __Acidobacteria; __Order_Incertae_Sedis; __Family_Incertae_Sedis	Bacteria	__Acidobacteria	__Order_Incertae_Sedis	__Family_Incertae_Sedis	-	-	0.67	3	HQ597912	EF020263	GQ402748	0	1	0	0	0	0	0	1	7	0	6	4	2	3	0	1
Bacteria; __Proteobacteria; __Gammaproteobacteria; __Xanthomonadales; __Xanthomonadaceae; __Rhodanobacter	Bacteria	__Proteobacteria	__Gammaproteobacteria	__Xanthomonadales	__Xanthomonadaceae	__Rhodanobacter	0.67	3	EF018892	AB672189	EU335291	0	0	0	0	0	0	0	0	17	0	0	0	5	0	3	0
Bacteria; __Verrucomicrobia; __Spartobacteria; __Chthoniobacterales; __DA101_soil_group; __uncultured_Spartobacteria_bacterium	Bacteria	__Verrucomicrobia	__Spartobacteria	__Chthoniobacterales	__DA101_soil_group	__uncultured_Spartobacteria_bacterium	0.67	3	DQ136121	JF833465	JF833542	0	15	0	0	0	0	0	0	5	0	0	5	0	0	0	0
Bacteria; __Acidobacteria; __DA023; __uncultured_Acidobacteria_bacterium	Bacteria	__Acidobacteria	__DA023	__uncultured_Acidobacteria_bacterium	-	-	0.67	3	HQ597424	FJ004713	HQ597562	0	0	17	0	0	0	0	0	0	0	0	0	0	0	0	8
Bacteria; __Bacteroidetes; __Sphingobacteriia; __Sphingobacteriales; __Chitinophagaceae; __uncultured; __uncultured_bacterium	Bacteria	__Bacteroidetes	__Sphingobacteriia	__Sphingobacteriales	__Chitinophagaceae	__uncultured	0.67	3	EF019302	GQ263906	GQ264314	0	0	0	0	0	0	0	0	0	0	0	0	9	2	12	2
Bacteria; __Elusimicrobia; __Lineage_IIa; __uncultured_bacterium	Bacteria	__Elusimicrobia	__Lineage_IIa	__uncultured_bacterium	-	-	1	3	EU445210	EU044264	JQ311902	25	0	0	0	0	0	0	0	0	0	0	0	0	0	0	0
Bacteria; __Proteobacteria; __Betaproteobacteria; __Burkholderiales; __Burkholderiaceae; __Limnobacter; __uncultured_bacterium	Bacteria	__Proteobacteria	__Betaproteobacteria	__Burkholderiales	__Burkholderiaceae	__Limnobacter	0.67	3	EF516407	FR749801	FJ592530	11	14	0	0	0	0	0	0	0	0	0	0	0	0	0	0
Bacteria; __Bacteroidetes; __Sphingobacteriia; __Sphingobacteriales; __PHOS-HE51; __uncultured_bacterium	Bacteria	__Bacteroidetes	__Sphingobacteriia	__Sphingobacteriales	__PHOS-HE51	__uncultured_bacterium	0.67	3	EU925903	AY218561	AY921825	0	0	0	0	0	25	0	0	0	0	0	0	0	0	0	0
Bacteria; __Chlamydiae; __Chlamydiales; __Simkaniaceae; __Candidatus_Rhabdochlamydia	Bacteria	__Chlamydiae	__Chlamydiales	__Simkaniaceae	__Candidatus_Rhabdochlamydia	-	1	3	EU133918	DQ903988	EU090709	0	0	0	0	0	0	0	0	0	0	0	0	0	0	0	25
Bacteria; __Planctomycetes; __BD7-11; __uncultured_bacterium	Bacteria	__Planctomycetes	__BD7-11	__uncultured_bacterium	-	-	1	3	GQ402727	EF515912	FJ208839	0	0	0	0	0	0	0	0	0	3	0	0	15	0	7	0
Bacteria; __Candidate_division_TM7; __uncultured_bacterium	Bacteria	__Candidate_division_TM7	__uncultured_bacterium	-	-	-	0.67	3	FR749817	GU172175	AB637341	0	25	0	0	0	0	0	0	0	0	0	0	0	0	0	0
Bacteria; __Proteobacteria; __Deltaproteobacteria; __Myxococcales; __mle1-27; __uncultured_bacterium	Bacteria	__Proteobacteria	__Deltaproteobacteria	__Myxococcales	__mle1-27	__uncultured_bacterium	1	3	AB286431	AB286416	DQ232438	0	0	8	17	0	0	0	0	0	0	0	0	0	0	0	0
Bacteria; __Proteobacteria; __Betaproteobacteria; __Burkholderiales; __Alcaligenaceae; __Sutterella; __uncultured_bacterium	Bacteria	__Proteobacteria	__Betaproteobacteria	__Burkholderiales	__Alcaligenaceae	__Sutterella	0.67	3	FJ507617	FJ507609	JN664117	0	0	0	0	0	25	0	0	0	0	0	0	0	0	0	0
Bacteria; __Actinobacteria; __Thermoleophilia; __Gaiellales; __uncultured; __uncultured_bacterium	Bacteria	__Actinobacteria	__Thermoleophilia	__Gaiellales	__uncultured	__uncultured_bacterium	0.67	3	EF632946	EU132848	EU133210	0	0	0	0	0	17	6	0	2	0	0	0	0	0	0	0
Bacteria; __Bacteroidetes; __Sphingobacteriia; __Sphingobacteriales; __Chitinophagaceae; __Terrimonas	Bacteria	__Bacteroidetes	__Sphingobacteriia	__Sphingobacteriales	__Chitinophagaceae	__Terrimonas	0.67	3	FM253591	GQ263911	FJ536924	0	0	6	0	14	5	0	0	0	0	0	0	0	0	0	0
Unassigned	Unassigned	-	-	-	-	-	1	1	NA	NA	NA	0	0	0	24	0	0	0	0	0	0	0	0	0	0	0	0
Bacteria; __Actinobacteria; __Thermoleophilia; __Gaiellales; __uncultured; __uncultured_bacterium	Bacteria	__Actinobacteria	__Thermoleophilia	__Gaiellales	__uncultured	__uncultured_bacterium	1	3	EU335385	EU335451	EU132943	0	6	0	0	0	0	0	0	0	0	0	7	0	0	0	11
Bacteria; __Proteobacteria; __Alphaproteobacteria; __Rhodospirillales; __Rhodospirillaceae; __uncultured; __uncultured_bacterium	Bacteria	__Proteobacteria	__Alphaproteobacteria	__Rhodospirillales	__Rhodospirillaceae	__uncultured	0.67	3	JN409009	EU133524	EU801354	0	13	0	0	0	0	0	0	0	0	0	0	0	0	11	0
Bacteria; __Candidate_division_TM7; __uncultured_bacterium	Bacteria	__Candidate_division_TM7	__uncultured_bacterium	-	-	-	1	3	HQ118960	AM991156	AB510999	0	0	0	0	0	0	0	0	0	0	0	0	0	0	24	0
Bacteria; __Proteobacteria; __Betaproteobacteria; __SC-I-84; __uncultured_bacterium	Bacteria	__Proteobacteria	__Betaproteobacteria	__SC-I-84	__uncultured_bacterium	-	0.67	3	EF020095	EF020309	EF516711	21	0	0	0	0	0	0	0	0	0	1	0	0	0	2	0
Unassigned	Unassigned	-	-	-	-	-	1	1	NA	NA	NA	0	0	0	24	0	0	0	0	0	0	0	0	0	0	0	0
Bacteria; __Proteobacteria; __Alphaproteobacteria; __Sphingomonadales; __Sphingomonadaceae; __Sphingomonas	Bacteria	__Proteobacteria	__Alphaproteobacteria	__Sphingomonadales	__Sphingomonadaceae	__Sphingomonas	1	3	DQ092868	HQ118797	HQ767626	0	24	0	0	0	0	0	0	0	0	0	0	0	0	0	0
Bacteria; __Planctomycetes; __Phycisphaerae; __WD2101_soil_group; __uncultured_bacterium	Bacteria	__Planctomycetes	__Phycisphaerae	__WD2101_soil_group	__uncultured_bacterium	-	0.67	3	EU135183	FJ478985	FQ658633	0	0	0	0	0	0	16	0	0	0	6	2	0	0	0	0
Bacteria; __Bacteroidetes; __Sphingobacteriia; __Sphingobacteriales; __env.OPS_17; __uncultured_bacterium	Bacteria	__Bacteroidetes	__Sphingobacteriia	__Sphingobacteriales	__env.OPS_17	__uncultured_bacterium	1	3	FJ546408	FJ546393	FM201097	0	24	0	0	0	0	0	0	0	0	0	0	0	0	0	0
Unassigned	Unassigned	-	-	-	-	-	1	1	NA	NA	NA	0	0	0	0	0	0	0	0	0	0	24	0	0	0	0	0
Bacteria; __Proteobacteria; __Gammaproteobacteria; __Cardiobacteriales; __Cardiobacteriaceae; __Cardiobacterium; __uncultured_Cardiobacterium_sp.	Bacteria	__Proteobacteria	__Gammaproteobacteria	__Cardiobacteriales	__Cardiobacteriaceae	__Cardiobacterium	1	3	FJ976411	FJ976393	AM420218	0	0	0	0	0	0	0	0	0	0	24	0	0	0	0	0
Bacteria; __Verrucomicrobia; __OPB35_soil_group; __Pedosphaera; __uncultured_bacterium	Bacteria	__Verrucomicrobia	__OPB35_soil_group	__Pedosphaera	__uncultured_bacterium	-	0.67	3	GQ487972	EU335396	AF465651	10	14	0	0	0	0	0	0	0	0	0	0	0	0	0	0
Bacteria; __Proteobacteria; __Betaproteobacteria; __SC-I-84; __uncultured_bacterium	Bacteria	__Proteobacteria	__Betaproteobacteria	__SC-I-84	__uncultured_bacterium	-	0.67	3	GQ488004	AY921789	AB672122	15	9	0	0	0	0	0	0	0	0	0	0	0	0	0	0
Bacteria; __Proteobacteria; __Betaproteobacteria; __Burkholderiales; __Burkholderiaceae; __Burkholderia; __uncultured_bacterium	Bacteria	__Proteobacteria	__Betaproteobacteria	__Burkholderiales	__Burkholderiaceae	__Burkholderia	0.67	3	HM186431	JF327657	HM186244	17	0	0	0	0	0	0	6	0	0	0	1	0	0	0	0
Unassigned	Unassigned	-	-	-	-	-	1	1	NA	NA	NA	0	0	24	0	0	0	0	0	0	0	0	0	0	0	0	0
Bacteria; __Proteobacteria; __Betaproteobacteria; __Burkholderiales; __Oxalobacteraceae; __Undibacterium; __uncultured_bacterium	Bacteria	__Proteobacteria	__Betaproteobacteria	__Burkholderiales	__Oxalobacteraceae	__Undibacterium	0.67	3	AF236013	FM201187	HQ860604	0	0	0	24	0	0	0	0	0	0	0	0	0	0	0	0
Bacteria; __Bacteroidetes; __Sphingobacteriia; __Sphingobacteriales; __Chitinophagaceae; __Ferruginibacter; __uncultured_bacterium	Bacteria	__Bacteroidetes	__Sphingobacteriia	__Sphingobacteriales	__Chitinophagaceae	__Ferruginibacter	0.67	3	EU431776	JN367218	EU431807	0	7	0	0	0	0	17	0	0	0	0	0	0	0	0	0
Bacteria; __Candidate_division_TM7; __uncultured_bacterium	Bacteria	__Candidate_division_TM7	__uncultured_bacterium	-	-	-	0.67	3	AF268999	GQ396872	EU135380	0	0	0	24	0	0	0	0	0	0	0	0	0	0	0	0
Bacteria; __Chlamydiae; __Chlamydiales	Bacteria	__Chlamydiae	__Chlamydiales	-	-	-	1	2	AF308693	AF364568	NA	0	24	0	0	0	0	0	0	0	0	0	0	0	0	0	0
Bacteria; __Spirochaetes; __Spirochaetales; __Spirochaetaceae; __Spirochaeta; __uncultured_bacterium	Bacteria	__Spirochaetes	__Spirochaetales	__Spirochaetaceae	__Spirochaeta	__uncultured_bacterium	0.67	3	JQ311881	AY947932	FN391823	0	0	0	0	0	0	0	10	0	0	5	0	0	0	9	0
Bacteria; __Proteobacteria; __Gammaproteobacteria; __Xanthomonadales; __Sinobacteraceae; __uncultured; __uncultured_bacterium	Bacteria	__Proteobacteria	__Gammaproteobacteria	__Xanthomonadales	__Sinobacteraceae	__uncultured	0.67	3	HQ420124	DQ659217	GQ264257	0	0	0	0	0	0	24	0	0	0	0	0	0	0	0	0
Bacteria; __Chlamydiae; __Chlamydiales; __Parachlamydiaceae; __Candidatus_Protochlamydia	Bacteria	__Chlamydiae	__Chlamydiales	__Parachlamydiaceae	__Candidatus_Protochlamydia	-	0.67	3	AF478463	FJ976093	AB359005	0	0	0	0	0	0	0	0	0	0	0	0	0	0	24	0
Bacteria; __Proteobacteria; __Deltaproteobacteria; __Myxococcales; __Sorangiineae; __Phaselicystidaceae; __Phaselicystis; __uncultured_bacterium	Bacteria	__Proteobacteria	__Deltaproteobacteria	__Myxococcales	__Sorangiineae	__Phaselicystidaceae	0.67	3	FJ478708	JN023970	EU202850	0	0	0	0	0	0	0	0	6	0	0	0	8	0	0	10
Bacteria; __TM6; __uncultured_bacterium	Bacteria	__TM6	__uncultured_bacterium	-	-	-	1	3	GQ487970	CU925440	CU927485	0	0	0	0	0	0	19	5	0	0	0	0	0	0	0	0
Bacteria; __Proteobacteria; __Deltaproteobacteria; __GR-WP33-30	Bacteria	__Proteobacteria	__Deltaproteobacteria	__GR-WP33-30	-	-	1	3	HM445096	AJ518801	FJ538116	0	14	0	0	0	0	0	10	0	0	0	0	0	0	0	0
Unassigned	Unassigned	-	-	-	-	-	1	1	NA	NA	NA	24	0	0	0	0	0	0	0	0	0	0	0	0	0	0	0
Bacteria; __Chloroflexi; __Caldilineae; __Caldilineales; __Caldilineaceae; __uncultured; __uncultured_endolithic_bacterium	Bacteria	__Chloroflexi	__Caldilineae	__Caldilineales	__Caldilineaceae	__uncultured	0.67	3	JN178096	AB473902	AB473912	0	0	0	0	0	0	24	0	0	0	0	0	0	0	0	0
Bacteria; __Bacteroidetes; __Sphingobacteriia; __Sphingobacteriales; __Chitinophagaceae; __uncultured	Bacteria	__Bacteroidetes	__Sphingobacteriia	__Sphingobacteriales	__Chitinophagaceae	__uncultured	0.67	3	FQ660041	EU881213	JF776901	0	0	0	0	0	0	23	0	0	0	0	0	0	0	0	0
Bacteria; __Acidobacteria; __DA052; __uncultured_bacterium	Bacteria	__Acidobacteria	__DA052	__uncultured_bacterium	-	-	1	3	HM445284	HM445276	HM445442	0	16	0	0	0	0	0	0	0	0	5	0	2	0	0	0
Bacteria; __Proteobacteria; __Deltaproteobacteria; __Bdellovibrionales; __Bdellovibrionaceae; __OM27_clade; __uncultured_bacterium	Bacteria	__Proteobacteria	__Deltaproteobacteria	__Bdellovibrionales	__Bdellovibrionaceae	__OM27_clade	1	3	AY050607	FJ612196	EU134497	0	0	0	0	0	0	23	0	0	0	0	0	0	0	0	0
Bacteria; __Actinobacteria; __Frankiales; __Acidothermaceae; __Acidothermus; __uncultured_bacterium	Bacteria	__Actinobacteria	__Frankiales	__Acidothermaceae	__Acidothermus	__uncultured_bacterium	0.67	3	JF833791	EU528196	FJ624886	17	0	0	0	0	0	0	0	6	0	0	0	0	0	0	0
Bacteria; __Cyanobacteria; __MLE1-12; __uncultured_bacterium	Bacteria	__Cyanobacteria	__MLE1-12	__uncultured_bacterium	-	-	0.67	3	HM445329	GU183588	EU909967	16	0	0	0	0	0	0	0	0	0	0	0	0	0	7	0
Bacteria; __Actinobacteria; __Acidimicrobiia; __Acidimicrobiales; __TM214; __uncultured_bacterium	Bacteria	__Actinobacteria	__Acidimicrobiia	__Acidimicrobiales	__TM214	__uncultured_bacterium	1	3	EU644176	AB630853	GQ339164	9	3	0	0	0	0	8	0	0	0	0	1	0	2	0	0
Bacteria; __Cyanobacteria; __SubsectionIII; __FamilyI; __uncultured_bacterium	Bacteria	__Cyanobacteria	__SubsectionIII	__FamilyI	__uncultured_bacterium	-	0.67	3	AB630385	AB630680	DQ181681	12	0	0	0	0	0	0	4	0	0	0	7	0	0	0	0
Bacteria; __Verrucomicrobia; __Spartobacteria; __Chthoniobacterales; __Chthoniobacteraceae; __Chthoniobacter	Bacteria	__Verrucomicrobia	__Spartobacteria	__Chthoniobacterales	__Chthoniobacteraceae	__Chthoniobacter	1	3	GQ402701	AY960774	AY960766	23	0	0	0	0	0	0	0	0	0	0	0	0	0	0	0
Bacteria; __Bacteroidetes; __Sphingobacteriia; __Sphingobacteriales; __Chitinophagaceae; __uncultured; __uncultured_bacterium	Bacteria	__Bacteroidetes	__Sphingobacteriia	__Sphingobacteriales	__Chitinophagaceae	__uncultured	1	3	EU104210	GQ264313	EU133689	0	23	0	0	0	0	0	0	0	0	0	0	0	0	0	0
Bacteria; __Verrucomicrobia; __Candidatus_Methylacidiphilum; __uncultured_Verrucomicrobia_bacterium	Bacteria	__Verrucomicrobia	__Candidatus_Methylacidiphilum	__uncultured_Verrucomicrobia_bacterium	-	-	0.67	3	HQ462502	HQ462506	DQ451528	0	0	0	0	0	0	0	0	0	0	0	21	2	0	0	0
Bacteria; __Acidobacteria; __11-24; __uncultured_Acidobacteria_bacterium	Bacteria	__Acidobacteria	__11-24	__uncultured_Acidobacteria_bacterium	-	-	1	3	HM061980	HM061981	HM061729	5	18	0	0	0	0	0	0	0	0	0	0	0	0	0	0
Bacteria; __Bacteroidetes; __Sphingobacteriia; __Sphingobacteriales; __Chitinophagaceae; __Ferruginibacter	Bacteria	__Bacteroidetes	__Sphingobacteriia	__Sphingobacteriales	__Chitinophagaceae	__Ferruginibacter	1	3	FJ177532	HQ119373	EF562550	0	17	0	0	0	0	0	6	0	0	0	0	0	0	0	0
Bacteria; __Cyanobacteria; __SubsectionIII; __FamilyI; __Leptolyngbya; __uncultured_cyanobacterium	Bacteria	__Cyanobacteria	__SubsectionIII	__FamilyI	__Leptolyngbya	__uncultured_cyanobacterium	1	3	EU753629	EU753623	EU753641	0	23	0	0	0	0	0	0	0	0	0	0	0	0	0	0
Bacteria; __Proteobacteria; __Alphaproteobacteria; __Sphingomonadales; __Sphingomonadaceae; __Novosphingobium	Bacteria	__Proteobacteria	__Alphaproteobacteria	__Sphingomonadales	__Sphingomonadaceae	__Novosphingobium	1	3	DQ065778	HQ703929	AJ746094	14	8	0	0	0	0	0	0	0	0	0	1	0	0	0	0
Unassigned	Unassigned	-	-	-	-	-	1	1	NA	NA	NA	0	23	0	0	0	0	0	0	0	0	0	0	0	0	0	0
Unassigned	Unassigned	-	-	-	-	-	1	1	NA	NA	NA	0	14	0	0	0	0	0	9	0	0	0	0	0	0	0	0
Bacteria; __Chloroflexi; __Ktedonobacteria; __Ktedonobacterales; __HSB_OF53-F07; __uncultured_Chloroflexi_bacterium	Bacteria	__Chloroflexi	__Ktedonobacteria	__Ktedonobacterales	__HSB_OF53-F07	__uncultured_Chloroflexi_bacterium	0.67	3	DQ450722	DQ450736	EF516921	9	0	0	0	0	0	10	0	0	0	0	0	0	1	0	3
Bacteria; __Acidobacteria; __Holophagae; __iii1-8; __uncultured_Acidobacterium_sp.	Bacteria	__Acidobacteria	__Holophagae	__iii1-8	__uncultured_Acidobacterium_sp.	-	0.67	3	HQ183988	JF979346	JF979238	0	0	0	0	23	0	0	0	0	0	0	0	0	0	0	0
Bacteria; __Proteobacteria; __Betaproteobacteria; __Nitrosomonadales; __Nitrosomonadaceae; __uncultured; __uncultured_beta_proteobacterium	Bacteria	__Proteobacteria	__Betaproteobacteria	__Nitrosomonadales	__Nitrosomonadaceae	__uncultured	0.67	3	HQ003487	JN002786	DQ413128	12	1	0	0	0	0	0	2	0	0	0	0	0	6	0	2
Bacteria; __Verrucomicrobia; __Spartobacteria; __Chthoniobacterales; __DA101_soil_group; __uncultured_bacterium	Bacteria	__Verrucomicrobia	__Spartobacteria	__Chthoniobacterales	__DA101_soil_group	__uncultured_bacterium	1	3	JF319224	EU335398	HM558906	0	14	0	0	0	0	0	5	0	0	0	4	0	0	0	0
Bacteria; __Proteobacteria; __Deltaproteobacteria; __Myxococcales; __Cystobacterineae; __uncultured; __uncultured_bacterium	Bacteria	__Proteobacteria	__Deltaproteobacteria	__Myxococcales	__Cystobacterineae	__uncultured	1	3	JN023417	JN023464	JN023563	0	22	0	0	0	0	0	1	0	0	0	0	0	0	0	0
Bacteria; __Actinobacteria; __Micrococcales; __Micrococcaceae; __Rothia	Bacteria	__Actinobacteria	__Micrococcales	__Micrococcaceae	__Rothia	-	1	3	FR682692	FM874562	HQ336735	0	0	8	7	0	0	0	0	0	6	2	0	0	0	0	0
Bacteria; __Planctomycetes; __Planctomycetacia; __Planctomycetales; __Planctomycetaceae; __uncultured; __uncultured_planctomycete	Bacteria	__Planctomycetes	__Planctomycetacia	__Planctomycetales	__Planctomycetaceae	__uncultured	0.67	3	EU135153	EU044251	EU044426	0	14	0	0	0	0	0	9	0	0	0	0	0	0	0	0
Bacteria; __Bacteroidetes; __Sphingobacteriia; __Sphingobacteriales; __Chitinophagaceae; __Ferruginibacter; __uncultured_bacterium	Bacteria	__Bacteroidetes	__Sphingobacteriia	__Sphingobacteriales	__Chitinophagaceae	__Ferruginibacter	1	3	HQ645153	HQ864018	HQ864080	8	15	0	0	0	0	0	0	0	0	0	0	0	0	0	0
Bacteria; __Proteobacteria; __Deltaproteobacteria; __Myxococcales; __Sorangiineae; __Phaselicystidaceae; __Phaselicystis	Bacteria	__Proteobacteria	__Deltaproteobacteria	__Myxococcales	__Sorangiineae	__Phaselicystidaceae	0.67	3	GU249616	JN679179	HQ609664	0	0	0	0	0	23	0	0	0	0	0	0	0	0	0	0
Bacteria; __Proteobacteria; __Betaproteobacteria; __Nitrosomonadales; __Nitrosomonadaceae; __Nitrosomonas; __uncultured_bacterium	Bacteria	__Proteobacteria	__Betaproteobacteria	__Nitrosomonadales	__Nitrosomonadaceae	__Nitrosomonas	1	3	HQ228610	HQ228595	HQ228602	0	0	23	0	0	0	0	0	0	0	0	0	0	0	0	0
Bacteria; __SM2F11; __uncultured_bacterium	Bacteria	__SM2F11	__uncultured_bacterium	-	-	-	1	3	AM991239	JN003060	EF018382	0	0	23	0	0	0	0	0	0	0	0	0	0	0	0	0
Bacteria; __Proteobacteria; __Betaproteobacteria; __Neisseriales; __Neisseriaceae; __uncultured	Bacteria	__Proteobacteria	__Betaproteobacteria	__Neisseriales	__Neisseriaceae	__uncultured	1	2	JN609320	GU199448	NA	0	23	0	0	0	0	0	0	0	0	0	0	0	0	0	0
Bacteria; __Bacteroidetes; __Sphingobacteriia; __Sphingobacteriales; __Saprospiraceae; __Candidatus_Aquirestis; __uncultured_bacterium	Bacteria	__Bacteroidetes	__Sphingobacteriia	__Sphingobacteriales	__Saprospiraceae	__Candidatus_Aquirestis	1	3	HM127724	HM127563	HM127505	0	0	23	0	0	0	0	0	0	0	0	0	0	0	0	0
Bacteria; __Planctomycetes; __Planctomycetacia; __Planctomycetales; __Planctomycetaceae; __uncultured; __uncultured_planctomycete	Bacteria	__Planctomycetes	__Planctomycetacia	__Planctomycetales	__Planctomycetaceae	__uncultured	0.67	3	GU172177	EU044223	DQ450804	5	0	0	0	0	0	0	6	0	0	0	0	0	0	0	12
Bacteria; __Proteobacteria; __Betaproteobacteria; __Burkholderiales; __Comamonadaceae; __Albidiferax; __uncultured_soil_bacterium	Bacteria	__Proteobacteria	__Betaproteobacteria	__Burkholderiales	__Comamonadaceae	__Albidiferax	0.67	3	FQ659217	FQ660208	FQ660303	0	0	0	13	0	0	0	0	0	0	10	0	0	0	0	0
Bacteria; __Bacteroidetes; __Cytophagia; __Cytophagales; __Cytophagaceae; __Flexibacter; __uncultured_bacterium	Bacteria	__Bacteroidetes	__Cytophagia	__Cytophagales	__Cytophagaceae	__Flexibacter	1	3	GQ264367	EF019870	EU133678	11	0	0	0	0	0	12	0	0	0	0	0	0	0	0	0
Bacteria; __Actinobacteria; __Acidimicrobiia; __Acidimicrobiales; __TM214; __uncultured_bacterium	Bacteria	__Actinobacteria	__Acidimicrobiia	__Acidimicrobiales	__TM214	__uncultured_bacterium	0.67	3	AM935602	GQ339164	EF516030	0	21	0	0	0	0	0	0	0	0	0	2	0	0	0	0
Bacteria; __Proteobacteria; __Gammaproteobacteria; __Legionellales; __Coxiellaceae; __Coxiella; __uncultured_gamma_proteobacterium	Bacteria	__Proteobacteria	__Gammaproteobacteria	__Legionellales	__Coxiellaceae	__Coxiella	0.67	3	EF659421	JF833530	HM480200	23	0	0	0	0	0	0	0	0	0	0	0	0	0	0	0
Bacteria; __TM6	Bacteria	__TM6	-	-	-	-	1	2	DQ676348	EU135359	NA	0	0	0	0	0	0	16	0	0	0	3	0	0	0	4	0
Bacteria; __Proteobacteria; __Gammaproteobacteria; __Methylococcales; __Methylococcaceae; __Methylocaldum	Bacteria	__Proteobacteria	__Gammaproteobacteria	__Methylococcales	__Methylococcaceae	__Methylocaldum	1	3	AB636299	GU127238	GU127204	0	0	23	0	0	0	0	0	0	0	0	0	0	0	0	0
Bacteria; __Proteobacteria; __Deltaproteobacteria; __Myxococcales; __Sorangiineae; __Sandaracinaceae	Bacteria	__Proteobacteria	__Deltaproteobacteria	__Myxococcales	__Sorangiineae	__Sandaracinaceae	0.67	3	EF019814	JF319187	JN977244	22	0	0	0	0	0	0	1	0	0	0	0	0	0	0	0
Bacteria; __Proteobacteria; __Betaproteobacteria; __Burkholderiales; __Oxalobacteraceae	Bacteria	__Proteobacteria	__Betaproteobacteria	__Burkholderiales	__Oxalobacteraceae	-	0.67	3	FJ210816	JN657219	DQ906892	6	0	0	0	0	0	13	0	0	0	0	2	0	1	0	0
Bacteria; __Proteobacteria; __Deltaproteobacteria; __Myxococcales; __Cystobacterineae; __uncultured; __uncultured_bacterium	Bacteria	__Proteobacteria	__Deltaproteobacteria	__Myxococcales	__Cystobacterineae	__uncultured	1	1	FJ466402	NA	NA	22	0	0	0	0	0	0	0	0	0	0	0	0	0	0	0
Bacteria; __Planctomycetes; __Planctomycetacia; __Brocadiales; __Brocadiaceae; __Candidatus_Kuenenia; __uncultured_Planctomycetales_bacterium	Bacteria	__Planctomycetes	__Planctomycetacia	__Brocadiales	__Brocadiaceae	__Candidatus_Kuenenia	1	3	FJ710645	GQ175280	GQ175286	0	0	0	0	11	11	0	0	0	0	0	0	0	0	0	0
Bacteria; __Proteobacteria; __TA18; __uncultured_bacterium	Bacteria	__Proteobacteria	__TA18	__uncultured_bacterium	-	-	0.67	3	GU455240	FN668062	EF019090	22	0	0	0	0	0	0	0	0	0	0	0	0	0	0	0
Bacteria; __Acidobacteria; __Acidobacteriales; __Acidobacteriaceae; __uncultured; __uncultured_bacterium	Bacteria	__Acidobacteria	__Acidobacteriales	__Acidobacteriaceae	__uncultured	__uncultured_bacterium	0.67	3	AY963507	EF018797	HM062041	0	22	0	0	0	0	0	0	0	0	0	0	0	0	0	0
Bacteria; __Actinobacteria; __Coriobacteriia; __Coriobacteriales; __Coriobacteriaceae; __Collinsella; __uncultured_bacterium	Bacteria	__Actinobacteria	__Coriobacteriia	__Coriobacteriales	__Coriobacteriaceae	__Collinsella	1	3	DQ795472	DQ795398	EU467028	0	0	11	2	3	6	0	0	0	0	0	0	0	0	0	0
Bacteria; __Chloroflexi; __Ktedonobacteria; __Ktedonobacterales; __Ktedonobacteraceae; __uncultured	Bacteria	__Chloroflexi	__Ktedonobacteria	__Ktedonobacterales	__Ktedonobacteraceae	__uncultured	0.67	3	HQ397141	AM180155	HQ674970	0	0	0	0	0	0	22	0	0	0	0	0	0	0	0	0
Bacteria; __Planctomycetes; __Planctomycetacia; __Planctomycetales; __Planctomycetaceae; __uncultured; __uncultured_bacterium	Bacteria	__Planctomycetes	__Planctomycetacia	__Planctomycetales	__Planctomycetaceae	__uncultured	0.67	3	JN867661	HQ864160	HM445515	0	0	0	0	0	0	0	2	0	0	0	0	0	0	20	0
Bacteria; __Bacteroidetes; __Cytophagia; __Cytophagales; __Cytophagaceae; __Runella	Bacteria	__Bacteroidetes	__Cytophagia	__Cytophagales	__Cytophagaceae	__Runella	1	3	GQ480089	GQ144416	AM888195	0	0	22	0	0	0	0	0	0	0	0	0	0	0	0	0
Bacteria; __Candidate_division_TM7; __uncultured_bacterium	Bacteria	__Candidate_division_TM7	__uncultured_bacterium	-	-	-	1	3	GQ264495	GQ264385	GQ264358	0	0	0	22	0	0	0	0	0	0	0	0	0	0	0	0
Bacteria; __Chloroflexi; __Ktedonobacteria; __Ktedonobacterales; __BacC-u-018; __uncultured_bacterium	Bacteria	__Chloroflexi	__Ktedonobacteria	__Ktedonobacterales	__BacC-u-018	__uncultured_bacterium	1	3	EU335444	EU335423	EU335418	0	0	0	0	0	0	2	1	8	0	2	0	5	0	1	3
Bacteria; __Chloroflexi; __Ktedonobacteria; __C0119; __uncultured_bacterium	Bacteria	__Chloroflexi	__Ktedonobacteria	__C0119	__uncultured_bacterium	-	1	1	EF516361	NA	NA	0	22	0	0	0	0	0	0	0	0	0	0	0	0	0	0
Bacteria; __Proteobacteria; __Gammaproteobacteria; __NKB5; __uncultured_bacterium	Bacteria	__Proteobacteria	__Gammaproteobacteria	__NKB5	__uncultured_bacterium	-	1	1	EU808997	NA	NA	0	0	0	0	0	0	0	0	0	0	22	0	0	0	0	0
Bacteria; __Firmicutes; __Bacilli; __Lactobacillales; __Lactobacillaceae; __Lactobacillus; __Lactobacillus_delbrueckii_subsp._bulgaricus	Bacteria	__Firmicutes	__Bacilli	__Lactobacillales	__Lactobacillaceae	__Lactobacillus	0.67	3	HM057871	HM058479	HQ749431	0	0	0	0	0	0	22	0	0	0	0	0	0	0	0	0
Bacteria; __Planctomycetes; __Planctomycetacia; __Planctomycetales; __Planctomycetaceae; __Planctomyces; __uncultured_bacterium	Bacteria	__Planctomycetes	__Planctomycetacia	__Planctomycetales	__Planctomycetaceae	__Planctomyces	0.67	3	DQ298013	GQ339161	CU927559	0	0	0	0	0	0	22	0	0	0	0	0	0	0	0	0
Bacteria; __Proteobacteria; __Deltaproteobacteria; __Myxococcales; __Sorangiineae; __Polyangiaceae; __Sorangium; __uncultured_bacterium	Bacteria	__Proteobacteria	__Deltaproteobacteria	__Myxococcales	__Sorangiineae	__Polyangiaceae	0.67	3	JN023422	HM069082	AY922068	0	0	0	22	0	0	0	0	0	0	0	0	0	0	0	0
Bacteria; __Proteobacteria; __Betaproteobacteria; __Burkholderiales; __Comamonadaceae	Bacteria	__Proteobacteria	__Betaproteobacteria	__Burkholderiales	__Comamonadaceae	-	1	3	JN820148	AY367007	EF550172	0	0	22	0	0	0	0	0	0	0	0	0	0	0	0	0
Bacteria; __Proteobacteria; __Betaproteobacteria; __Nitrosomonadales; __Nitrosomonadaceae; __uncultured; __uncultured_beta_proteobacterium	Bacteria	__Proteobacteria	__Betaproteobacteria	__Nitrosomonadales	__Nitrosomonadaceae	__uncultured	0.67	3	EF018556	JF833576	JN003126	9	0	0	0	0	0	13	0	0	0	0	0	0	0	0	0
Bacteria; __Proteobacteria; __Betaproteobacteria; __Burkholderiales; __Comamonadaceae; __uncultured; __uncultured_bacterium	Bacteria	__Proteobacteria	__Betaproteobacteria	__Burkholderiales	__Comamonadaceae	__uncultured	1	3	FN827173	FJ660597	FM201093	9	0	0	0	0	0	0	0	0	0	0	0	0	0	0	13
Bacteria; __Planctomycetes; __Planctomycetacia; __Planctomycetales; __Planctomycetaceae; __Pirellula; __uncultured_bacterium	Bacteria	__Planctomycetes	__Planctomycetacia	__Planctomycetales	__Planctomycetaceae	__Pirellula	1	3	JF428916	EF019921	FJ849551	5	0	0	0	0	0	0	2	9	0	0	0	0	0	0	6
Bacteria; __Chlamydiae; __Chlamydiales; __cvE6; __uncultured_bacterium	Bacteria	__Chlamydiae	__Chlamydiales	__cvE6	__uncultured_bacterium	-	0.67	3	JN606074	HM063023	DQ444442	0	0	0	0	0	0	22	0	0	0	0	0	0	0	0	0
Bacteria; __Firmicutes; __Clostridia; __Clostridiales; __Lachnospiraceae; __uncultured; __uncultured_bacterium	Bacteria	__Firmicutes	__Clostridia	__Clostridiales	__Lachnospiraceae	__uncultured	0.67	3	HQ751552	AY977697	EF402384	0	0	0	22	0	0	0	0	0	0	0	0	0	0	0	0
Bacteria; __Elusimicrobia; __Lineage_IIa	Bacteria	__Elusimicrobia	__Lineage_IIa	-	-	-	1	3	DQ128511	EU044462	FJ405885	0	0	0	0	0	0	0	0	0	0	22	0	0	0	0	0
Bacteria; __Bacteroidetes; __Flavobacteria; __Flavobacteriales; __Cryomorphaceae; __Owenweeksia; __uncultured_marine_bacterium	Bacteria	__Bacteroidetes	__Flavobacteria	__Flavobacteriales	__Cryomorphaceae	__Owenweeksia	1	3	FJ825914	FJ825903	FJ825950	0	0	0	0	5	17	0	0	0	0	0	0	0	0	0	0
Bacteria; __Verrucomicrobia; __Spartobacteria; __Chthoniobacterales; __Chthoniobacteraceae; __Chthoniobacter; __uncultured_Verrucomicrobia_bacterium	Bacteria	__Verrucomicrobia	__Spartobacteria	__Chthoniobacterales	__Chthoniobacteraceae	__Chthoniobacter	0.67	3	GQ402642	EU979088	FJ822636	0	17	0	0	0	0	0	0	4	1	0	0	0	0	0	0
Bacteria; __Firmicutes; __Clostridia; __Clostridiales; __Lachnospiraceae; __Incertae_Sedis; __Clostridium	Bacteria	__Firmicutes	__Clostridia	__Clostridiales	__Lachnospiraceae	__Incertae_Sedis	0.67	3	EF655642	AB114232	AB114233	0	22	0	0	0	0	0	0	0	0	0	0	0	0	0	0
Bacteria; __Bacteroidetes; __Sphingobacteriia; __Sphingobacteriales; __PHOS-HE51; __uncultured_bacterium	Bacteria	__Bacteroidetes	__Sphingobacteriia	__Sphingobacteriales	__PHOS-HE51	__uncultured_bacterium	1	3	CU918735	DQ066988	GU305771	0	0	0	0	22	0	0	0	0	0	0	0	0	0	0	0
Bacteria; __Firmicutes; __Erysipelotrichi; __Erysipelotrichales; __Erysipelotrichaceae; __Incertae_Sedis; __uncultured_bacterium	Bacteria	__Firmicutes	__Erysipelotrichi	__Erysipelotrichales	__Erysipelotrichaceae	__Incertae_Sedis	1	3	FJ509550	FJ507310	FJ507308	0	0	0	22	0	0	0	0	0	0	0	0	0	0	0	0
Bacteria; __Actinobacteria; __Propionibacteriales; __Nocardioidaceae; __Nocardioides; __uncultured_Nocardioidaceae_bacterium	Bacteria	__Actinobacteria	__Propionibacteriales	__Nocardioidaceae	__Nocardioides	__uncultured_Nocardioidaceae_bacterium	0.67	3	EF019383	EF019309	EF466123	20	0	0	0	0	0	0	0	0	0	0	2	0	0	0	0
Bacteria; __Verrucomicrobia; __Spartobacteria; __Chthoniobacterales; __DA101_soil_group; __uncultured_bacterium	Bacteria	__Verrucomicrobia	__Spartobacteria	__Chthoniobacterales	__DA101_soil_group	__uncultured_bacterium	0.67	3	FR749789	EF632909	FJ592686	0	21	0	0	0	0	0	0	0	0	1	0	0	0	0	0
Bacteria; __Proteobacteria; __Gammaproteobacteria; __Alteromonadales; __Idiomarinaceae; __uncultured	Bacteria	__Proteobacteria	__Gammaproteobacteria	__Alteromonadales	__Idiomarinaceae	__uncultured	1	3	X92128	HQ537484	GQ891120	0	0	22	0	0	0	0	0	0	0	0	0	0	0	0	0
Bacteria; __Acidobacteria; __Acidobacteriales; __Acidobacteriaceae; __Acidicapsa	Bacteria	__Acidobacteria	__Acidobacteriales	__Acidobacteriaceae	__Acidicapsa	-	0.67	3	EU780204	FR667830	FR667785	12	0	0	0	0	0	0	0	0	0	0	5	0	0	2	3
Unassigned	Unassigned	-	-	-	-	-	1	1	NA	NA	NA	0	0	22	0	0	0	0	0	0	0	0	0	0	0	0	0
Bacteria; __Bacteroidetes; __Bacteroidia; __Bacteroidales; __Bacteroidaceae; __Bacteroides; __uncultured_bacterium	Bacteria	__Bacteroidetes	__Bacteroidia	__Bacteroidales	__Bacteroidaceae	__Bacteroides	1	3	EU009790	DQ456088	DQ456007	0	0	0	0	6	16	0	0	0	0	0	0	0	0	0	0
Bacteria; __Proteobacteria; __Betaproteobacteria; __SC-I-84; __uncultured_bacterium	Bacteria	__Proteobacteria	__Betaproteobacteria	__SC-I-84	__uncultured_bacterium	-	0.67	3	AB426185	JN038882	GQ472343	0	0	22	0	0	0	0	0	0	0	0	0	0	0	0	0
Bacteria; __Elusimicrobia; __MVP-88; __uncultured_bacterium	Bacteria	__Elusimicrobia	__MVP-88	__uncultured_bacterium	-	-	1	1	JN178746	NA	NA	0	0	22	0	0	0	0	0	0	0	0	0	0	0	0	0
Bacteria; __Actinobacteria; __Bifidobacteriales; __Bifidobacteriaceae; __Gardnerella	Bacteria	__Actinobacteria	__Bifidobacteriales	__Bifidobacteriaceae	__Gardnerella	-	1	3	AEJD01000010	EF120362	CP001849	0	0	0	0	0	0	0	0	14	0	0	0	7	0	0	0
Bacteria; __Proteobacteria; __Gammaproteobacteria; __Legionellales; __Legionellaceae; __Legionella	Bacteria	__Proteobacteria	__Gammaproteobacteria	__Legionellales	__Legionellaceae	__Legionella	1	3	FJ382013	Z32636	JN381006	0	0	0	0	0	0	21	0	0	0	0	0	0	0	0	0
Bacteria; __Planctomycetes; __Phycisphaerae; __WD2101_soil_group; __uncultured_bacterium	Bacteria	__Planctomycetes	__Phycisphaerae	__WD2101_soil_group	__uncultured_bacterium	-	1	3	FJ466354	EU135087	EU135264	0	0	0	0	0	0	17	0	0	1	0	0	0	0	0	3
Bacteria; __Actinobacteria; __Frankiales; __Acidothermaceae; __Acidothermus; __uncultured_bacterium	Bacteria	__Actinobacteria	__Frankiales	__Acidothermaceae	__Acidothermus	__uncultured_bacterium	1	3	DQ451517	EU133137	EU528196	9	12	0	0	0	0	0	0	0	0	0	0	0	0	0	0
Bacteria; __Fusobacteria; __Fusobacteriales; __Leptotrichiaceae; __Leptotrichia	Bacteria	__Fusobacteria	__Fusobacteriales	__Leptotrichiaceae	__Leptotrichia	-	1	3	EU919515	FJ470465	FJ976249	0	0	0	0	0	0	0	5	0	0	0	0	16	0	0	0
Bacteria; __Chlamydiae; __Chlamydiales; __Simkaniaceae; __Candidatus_Rhabdochlamydia; __uncultured_bacterium	Bacteria	__Chlamydiae	__Chlamydiales	__Simkaniaceae	__Candidatus_Rhabdochlamydia	__uncultured_bacterium	0.67	3	DQ903988	EU133918	HM445488	0	0	0	0	0	0	21	0	0	0	0	0	0	0	0	0
Bacteria; __Planctomycetes; __Phycisphaerae; __WD2101_soil_group; __uncultured_bacterium	Bacteria	__Planctomycetes	__Phycisphaerae	__WD2101_soil_group	__uncultured_bacterium	-	1	3	EF516397	GQ402663	FJ479202	0	0	0	0	0	0	0	0	0	0	0	0	3	3	14	1
Bacteria; __Proteobacteria; __Betaproteobacteria; __Burkholderiales; __Burkholderiaceae; __Burkholderia	Bacteria	__Proteobacteria	__Betaproteobacteria	__Burkholderiales	__Burkholderiaceae	__Burkholderia	1	3	EU714919	EU714920	AB558206	0	21	0	0	0	0	0	0	0	0	0	0	0	0	0	0
Bacteria; __Proteobacteria; __Alphaproteobacteria; __Rickettsiales; __SM2D12; __uncultured_alpha_proteobacterium	Bacteria	__Proteobacteria	__Alphaproteobacteria	__Rickettsiales	__SM2D12	__uncultured_alpha_proteobacterium	1	1	EF032738	NA	NA	0	21	0	0	0	0	0	0	0	0	0	0	0	0	0	0
Bacteria; __Chlamydiae; __Chlamydiales; __Parachlamydiaceae; __Candidatus_Protochlamydia; __Protochlamydia	Bacteria	__Chlamydiae	__Chlamydiales	__Parachlamydiaceae	__Candidatus_Protochlamydia	__Protochlamydia	0.67	3	AF308693	EU384664	FJ976101	0	0	0	0	0	0	0	0	5	0	0	0	0	0	0	16
Bacteria; __Cyanobacteria; __SubsectionIII; __FamilyI; __Oscillatoria; __Leptolyngbya	Bacteria	__Cyanobacteria	__SubsectionIII	__FamilyI	__Oscillatoria	__Leptolyngbya	0.67	3	HM217044	EU071483	HM217061	0	12	0	0	0	0	9	0	0	0	0	0	0	0	0	0
Bacteria; __Verrucomicrobia; __Spartobacteria; __Chthoniobacterales; __DA101_soil_group; __uncultured_bacterium	Bacteria	__Verrucomicrobia	__Spartobacteria	__Chthoniobacterales	__DA101_soil_group	__uncultured_bacterium	1	3	EF516882	EF018902	EF516382	0	15	0	0	0	0	6	0	0	0	0	0	0	0	0	0
Bacteria; __Actinobacteria; __MB-A2-108; __uncultured_bacterium	Bacteria	__Actinobacteria	__MB-A2-108	__uncultured_bacterium	-	-	0.67	3	GQ397071	EU133194	AM935506	1	6	0	0	0	0	0	0	0	0	0	0	0	5	0	9
Bacteria; __Chloroflexi; __Ktedonobacteria; __Ktedonobacterales; __Thermosporotrichaceae; __uncultured; __uncultured_bacterium	Bacteria	__Chloroflexi	__Ktedonobacteria	__Ktedonobacterales	__Thermosporotrichaceae	__uncultured	0.67	3	DQ128926	JF429012	EU881261	0	10	0	0	0	0	0	0	0	0	0	0	0	0	11	0
Bacteria; __Proteobacteria; __Gammaproteobacteria; __Legionellales; __Coxiellaceae; __Aquicella; __uncultured_bacterium	Bacteria	__Proteobacteria	__Gammaproteobacteria	__Legionellales	__Coxiellaceae	__Aquicella	1	3	GU305791	EU881328	EF515889	0	21	0	0	0	0	0	0	0	0	0	0	0	0	0	0
Bacteria; __Bacteroidetes; __Sphingobacteriia; __Sphingobacteriales; __env.OPS_17; __uncultured_bacterium	Bacteria	__Bacteroidetes	__Sphingobacteriia	__Sphingobacteriales	__env.OPS_17	__uncultured_bacterium	1	3	EU104315	EU104302	EU104330	0	0	0	0	0	0	0	0	0	0	0	21	0	0	0	0
Bacteria; __Proteobacteria; __Alphaproteobacteria; __Rhodospirillales; __MND8; __uncultured_bacterium	Bacteria	__Proteobacteria	__Alphaproteobacteria	__Rhodospirillales	__MND8	__uncultured_bacterium	1	3	EU133613	EU133414	EU133347	4	0	0	0	0	0	0	3	11	0	0	0	0	3	0	0
Bacteria; __Bacteroidetes; __Sphingobacteriia; __Sphingobacteriales; __AKYH767; __uncultured_bacterium	Bacteria	__Bacteroidetes	__Sphingobacteriia	__Sphingobacteriales	__AKYH767	__uncultured_bacterium	0.67	3	EF516277	EF020173	AY921888	0	0	0	0	0	0	0	0	0	0	0	0	12	0	0	9
Bacteria; __Acidobacteria; __DA023; __uncultured_Acidobacteria_bacterium	Bacteria	__Acidobacteria	__DA023	__uncultured_Acidobacteria_bacterium	-	-	0.67	3	FM866293	AM935576	HQ597806	0	0	0	0	21	0	0	0	0	0	0	0	0	0	0	0
Bacteria; __Proteobacteria; __Gammaproteobacteria; __NKB5; __uncultured_bacterium	Bacteria	__Proteobacteria	__Gammaproteobacteria	__NKB5	__uncultured_bacterium	-	0.67	3	HQ190406	FJ517701	EU335403	0	0	0	0	0	0	21	0	0	0	0	0	0	0	0	0
Bacteria; __Actinobacteria; __Frankiales; __Sporichthyaceae; __hgcI_clade; __uncultured_actinobacterium	Bacteria	__Actinobacteria	__Frankiales	__Sporichthyaceae	__hgcI_clade	__uncultured_actinobacterium	0.67	3	HM856551	EU117946	EU117966	0	0	0	16	1	4	0	0	0	0	0	0	0	0	0	0
Unassigned	Unassigned	-	-	-	-	-	1	1	NA	NA	NA	0	0	0	0	0	0	0	0	0	0	1	0	0	20	0	0
Bacteria; __Proteobacteria; __Deltaproteobacteria; __Myxococcales; __Cystobacterineae; __Myxococcaceae; __Corallococcus	Bacteria	__Proteobacteria	__Deltaproteobacteria	__Myxococcales	__Cystobacterineae	__Myxococcaceae	0.67	3	JF833602	GQ246612	AJ811614	21	0	0	0	0	0	0	0	0	0	0	0	0	0	0	0
Bacteria; __Acidobacteria; __DA052; __uncultured_bacterium	Bacteria	__Acidobacteria	__DA052	__uncultured_bacterium	-	-	1	3	HM445510	AY963306	JF800718	10	0	0	0	0	0	11	0	0	0	0	0	0	0	0	0
Bacteria; __Acidobacteria; __Order_Incertae_Sedis; __Family_Incertae_Sedis; __Bryobacter; __uncultured_bacterium	Bacteria	__Acidobacteria	__Order_Incertae_Sedis	__Family_Incertae_Sedis	__Bryobacter	__uncultured_bacterium	0.67	3	JF833564	JF833610	HQ598261	0	0	0	0	0	0	10	0	8	0	0	1	0	2	0	0
Bacteria; __Proteobacteria; __Gammaproteobacteria; __Xanthomonadales; __Xanthomonadaceae; __Stenotrophomonas	Bacteria	__Proteobacteria	__Gammaproteobacteria	__Xanthomonadales	__Xanthomonadaceae	__Stenotrophomonas	1	3	HQ731042	DQ109991	HQ689679	1	0	0	0	0	6	7	0	0	0	0	0	0	0	7	0
Bacteria; __Firmicutes; __Clostridia; __Clostridiales; __Lachnospiraceae; __Blautia; __uncultured_bacterium	Bacteria	__Firmicutes	__Clostridia	__Clostridiales	__Lachnospiraceae	__Blautia	1	3	DQ804756	DQ796825	DQ796876	0	0	0	5	2	12	0	0	2	0	0	0	0	0	0	0
Bacteria; __Acidobacteria; __DA052; __uncultured_bacterium	Bacteria	__Acidobacteria	__DA052	__uncultured_bacterium	-	-	1	3	DQ984565	GU127766	EF516082	0	0	0	0	0	0	10	0	0	0	4	0	0	0	7	0
Bacteria; __Planctomycetes; __Phycisphaerae; __WD2101_soil_group; __uncultured_bacterium	Bacteria	__Planctomycetes	__Phycisphaerae	__WD2101_soil_group	__uncultured_bacterium	-	0.67	3	EF019190	EU135227	HQ727593	0	16	0	0	0	0	0	5	0	0	0	0	0	0	0	0
Bacteria; __Actinobacteria; __Thermoleophilia; __Gaiellales; __Gaiellaceae; __Gaiella	Bacteria	__Actinobacteria	__Thermoleophilia	__Gaiellales	__Gaiellaceae	__Gaiella	0.67	3	EU861844	EF019072	EU861855	3	0	0	0	0	0	18	0	0	0	0	0	0	0	0	0
Bacteria; __Bacteroidetes; __Flavobacteria; __Flavobacteriales; __Flavobacteriaceae; __Myroides	Bacteria	__Bacteroidetes	__Flavobacteria	__Flavobacteriales	__Flavobacteriaceae	__Myroides	1	3	EU998999	GQ398342	AHKQ01000028	0	0	0	0	0	21	0	0	0	0	0	0	0	0	0	0
Bacteria; __Verrucomicrobia; __Spartobacteria; __Chthoniobacterales; __Xiphinematobacteraceae; __Candidatus_Xiphinematobacter	Bacteria	__Verrucomicrobia	__Spartobacteria	__Chthoniobacterales	__Xiphinematobacteraceae	__Candidatus_Xiphinematobacter	1	3	FJ822640	JF833647	HM558293	5	0	0	0	0	0	8	0	0	0	5	0	0	0	3	0
Bacteria; __Proteobacteria; __Deltaproteobacteria; __Desulfobacterales; __Desulfobulbaceae; __Desulfobulbus	Bacteria	__Proteobacteria	__Deltaproteobacteria	__Desulfobacterales	__Desulfobulbaceae	__Desulfobulbus	1	3	FJ769492	DQ831537	FJ517134	0	0	0	21	0	0	0	0	0	0	0	0	0	0	0	0
Bacteria; __Acidobacteria; __DA052; __uncultured_bacterium	Bacteria	__Acidobacteria	__DA052	__uncultured_bacterium	-	-	1	3	FJ592751	JF429121	JF429092	0	0	0	0	0	0	3	0	8	0	7	2	0	1	0	0
Bacteria; __Proteobacteria; __Gammaproteobacteria; __Xanthomonadales; __Sinobacteraceae; __uncultured; __uncultured_bacterium	Bacteria	__Proteobacteria	__Gammaproteobacteria	__Xanthomonadales	__Sinobacteraceae	__uncultured	1	3	GQ402636	GQ402680	GQ402690	0	0	0	0	0	0	0	0	9	0	0	0	1	0	11	0
Bacteria; __Proteobacteria; __Betaproteobacteria; __Burkholderiales; __Comamonadaceae; __Pseudorhodoferax	Bacteria	__Proteobacteria	__Betaproteobacteria	__Burkholderiales	__Comamonadaceae	__Pseudorhodoferax	0.67	3	HM445375	FJ902331	HM357758	8	0	0	0	0	13	0	0	0	0	0	0	0	0	0	0
Bacteria; __Actinobacteria; __Thermoleophilia; __Gaiellales; __uncultured; __uncultured_bacterium	Bacteria	__Actinobacteria	__Thermoleophilia	__Gaiellales	__uncultured	__uncultured_bacterium	1	3	FM874521	AJ863189	JQ323132	5	10	0	0	0	0	4	0	0	1	0	0	0	1	0	0
Bacteria; __Proteobacteria; __Alphaproteobacteria; __Rhodospirillales; __Rhodospirillaceae; __uncultured; __uncultured_bacterium	Bacteria	__Proteobacteria	__Alphaproteobacteria	__Rhodospirillales	__Rhodospirillaceae	__uncultured	0.67	3	AF529343	JN023451	JN023494	3	8	0	0	0	0	0	0	3	0	7	0	0	0	0	0
Bacteria; __Proteobacteria; __Alphaproteobacteria; __Caulobacterales; __Hyphomonadaceae; __Woodsholea; __uncultured_alpha_proteobacterium	Bacteria	__Proteobacteria	__Alphaproteobacteria	__Caulobacterales	__Hyphomonadaceae	__Woodsholea	0.67	3	EF111052	EF018453	HE614811	8	13	0	0	0	0	0	0	0	0	0	0	0	0	0	0
Bacteria; __Proteobacteria; __Gammaproteobacteria; __Cardiobacteriales; __Cardiobacteriaceae; __Cardiobacterium	Bacteria	__Proteobacteria	__Gammaproteobacteria	__Cardiobacteriales	__Cardiobacteriaceae	__Cardiobacterium	1	3	AF144697	FJ470420	ACKY01000036	0	0	0	0	0	6	0	0	0	0	8	0	7	0	0	0
Bacteria; __Proteobacteria; __Betaproteobacteria; __Burkholderiales; __Comamonadaceae; __Caenimonas	Bacteria	__Proteobacteria	__Betaproteobacteria	__Burkholderiales	__Comamonadaceae	__Caenimonas	1	3	GQ397029	EU979050	GU208252	10	0	0	0	0	0	0	8	0	0	2	0	0	0	1	0
Unassigned	Unassigned	-	-	-	-	-	1	1	NA	NA	NA	0	20	0	0	0	0	0	0	0	0	0	0	0	0	0	0
Bacteria; __Firmicutes; __Bacilli; __Bacillales; __Bacillaceae; __Oceanobacillus	Bacteria	__Firmicutes	__Bacilli	__Bacillales	__Bacillaceae	__Oceanobacillus	1	3	AB623011	FR667185	HQ586886	0	0	0	20	0	0	0	0	0	0	0	0	0	0	0	0
Bacteria; __Actinobacteria; __Frankiales; __Sporichthyaceae; __hgcI_clade; __uncultured_bacterium	Bacteria	__Actinobacteria	__Frankiales	__Sporichthyaceae	__hgcI_clade	__uncultured_bacterium	0.67	3	EU801038	AJ575508	EU800223	0	0	0	20	0	0	0	0	0	0	0	0	0	0	0	0
Unassigned	Unassigned	-	-	-	-	-	1	1	NA	NA	NA	0	20	0	0	0	0	0	0	0	0	0	0	0	0	0	0
Bacteria; __Proteobacteria; __Betaproteobacteria; __Nitrosomonadales; __Nitrosomonadaceae; __uncultured; __uncultured_Rhodocyclaceae_bacterium	Bacteria	__Proteobacteria	__Betaproteobacteria	__Nitrosomonadales	__Nitrosomonadaceae	__uncultured	0.67	3	EF019979	EF019994	EF019322	0	0	0	0	0	0	0	0	0	1	8	0	0	0	11	0
Bacteria; __Proteobacteria; __Betaproteobacteria; __Burkholderiales; __Oxalobacteraceae; __Massilia; __uncultured_Oxalobacteraceae_bacterium	Bacteria	__Proteobacteria	__Betaproteobacteria	__Burkholderiales	__Oxalobacteraceae	__Massilia	0.67	3	EF019002	EF018791	FJ375491	0	0	0	0	0	0	20	0	0	0	0	0	0	0	0	0
Bacteria; __Actinobacteria; __Propionibacteriales; __Nocardioidaceae; __Nocardioides; __uncultured_bacterium	Bacteria	__Actinobacteria	__Propionibacteriales	__Nocardioidaceae	__Nocardioides	__uncultured_bacterium	0.67	3	JF417836	AJ565419	EU289438	0	0	0	11	0	0	9	0	0	0	0	0	0	0	0	0
Bacteria; __Cyanobacteria; __SubsectionIII; __FamilyI; __Phormidium	Bacteria	__Cyanobacteria	__SubsectionIII	__FamilyI	__Phormidium	-	1	3	AY493598	GQ859650	AY493627	0	0	0	0	0	0	19	0	0	1	0	0	0	0	0	0
Bacteria; __Proteobacteria; __Alphaproteobacteria; __Rhodospirillales; __Rhodospirillaceae; __uncultured; __uncultured_alpha_proteobacterium	Bacteria	__Proteobacteria	__Alphaproteobacteria	__Rhodospirillales	__Rhodospirillaceae	__uncultured	0.67	3	AJ583167	AJ583166	AB600435	4	0	0	0	0	0	0	0	1	1	0	0	7	0	6	1
Unassigned	Unassigned	-	-	-	-	-	1	1	NA	NA	NA	0	20	0	0	0	0	0	0	0	0	0	0	0	0	0	0
Bacteria; __Bacteroidetes; __Cytophagia; __Cytophagales; __Cytophagaceae; __Flexibacter; __uncultured_bacterium	Bacteria	__Bacteroidetes	__Cytophagia	__Cytophagales	__Cytophagaceae	__Flexibacter	1	3	EF019537	HQ114115	GU368365	0	15	0	0	0	0	1	0	0	0	0	0	0	4	0	0
Unassigned	Unassigned	-	-	-	-	-	1	1	NA	NA	NA	0	20	0	0	0	0	0	0	0	0	0	0	0	0	0	0
Bacteria; __Actinobacteria; __MB-A2-108; __uncultured_bacterium	Bacteria	__Actinobacteria	__MB-A2-108	__uncultured_bacterium	-	-	0.67	3	GQ397071	AM935506	GQ461685	0	19	0	0	0	0	0	0	0	1	0	0	0	0	0	0
Bacteria; __Acidobacteria; __Acidobacteriales; __Acidobacteriaceae; __Candidatus_Koribacter; __uncultured_bacterium	Bacteria	__Acidobacteria	__Acidobacteriales	__Acidobacteriaceae	__Candidatus_Koribacter	__uncultured_bacterium	1	3	JF428975	GQ402776	JN023863	8	1	0	0	0	0	0	1	4	0	0	2	0	0	0	4
Bacteria; __Actinobacteria; __Acidimicrobiia; __Acidimicrobiales; __TM214	Bacteria	__Actinobacteria	__Acidimicrobiia	__Acidimicrobiales	__TM214	-	1	3	HQ462485	EU133086	JF706662	6	11	0	0	0	0	3	0	0	0	0	0	0	0	0	0
Bacteria; __Proteobacteria; __Alphaproteobacteria; __Rhizobiales; __Family_Incertae_Sedis; __Bauldia	Bacteria	__Proteobacteria	__Alphaproteobacteria	__Rhizobiales	__Family_Incertae_Sedis	__Bauldia	1	3	HE614829	EU133426	EF019074	9	11	0	0	0	0	0	0	0	0	0	0	0	0	0	0
Bacteria; __Actinobacteria; __Acidimicrobiia; __Acidimicrobiales; __Candidatus_Microthrix; __uncultured_bacterium	Bacteria	__Actinobacteria	__Acidimicrobiia	__Acidimicrobiales	__Candidatus_Microthrix	__uncultured_bacterium	0.67	3	CU466699	CU923675	CU925307	0	0	14	1	5	0	0	0	0	0	0	0	0	0	0	0
Bacteria; __Bacteroidetes; __Sphingobacteriia; __Sphingobacteriales; __Chitinophagaceae; __uncultured; __uncultured_Bacteroidetes_bacterium	Bacteria	__Bacteroidetes	__Sphingobacteriia	__Sphingobacteriales	__Chitinophagaceae	__uncultured	0.67	3	EF018461	FJ479493	DQ450753	17	0	0	0	0	0	0	0	0	0	0	0	0	3	0	0
Bacteria; __Actinobacteria; __Thermoleophilia; __Solirubrobacterales; __TM146	Bacteria	__Actinobacteria	__Thermoleophilia	__Solirubrobacterales	__TM146	-	1	3	AM162474	X92699	EU861899	0	12	0	0	0	0	0	0	0	0	7	0	0	1	0	0
Bacteria; __Firmicutes; __Bacilli; __Lactobacillales; __Leuconostocaceae; __Weissella; __Weissella_koreensis	Bacteria	__Firmicutes	__Bacilli	__Lactobacillales	__Leuconostocaceae	__Weissella	1	3	GU591833	AY035892	GU591816	0	0	0	0	20	0	0	0	0	0	0	0	0	0	0	0
Bacteria; __TM6; __uncultured_bacterium	Bacteria	__TM6	__uncultured_bacterium	-	-	-	0.67	3	HQ190379	HQ190441	AF507714	0	0	0	0	0	0	0	0	20	0	0	0	0	0	0	0
Bacteria; __Proteobacteria; __Deltaproteobacteria; __Bdellovibrionales; __Bacteriovoracaceae; __Peredibacter	Bacteria	__Proteobacteria	__Deltaproteobacteria	__Bdellovibrionales	__Bacteriovoracaceae	__Peredibacter	1	3	AF084852	AF148940	EF188429	0	0	0	0	20	0	0	0	0	0	0	0	0	0	0	0
Bacteria; __Bacteroidetes; __Cytophagia; __Cytophagales; __Cytophagaceae; __Cytophaga; __uncultured_bacterium	Bacteria	__Bacteroidetes	__Cytophagia	__Cytophagales	__Cytophagaceae	__Cytophaga	1	3	JF428959	FM200986	FM200996	0	10	0	0	0	0	0	0	0	0	0	0	10	0	0	0
Bacteria; __Elusimicrobia; __Lineage_IIa; __uncultured_bacterium	Bacteria	__Elusimicrobia	__Lineage_IIa	__uncultured_bacterium	-	-	0.67	3	DQ128511	EU044462	FJ625343	0	20	0	0	0	0	0	0	0	0	0	0	0	0	0	0
Bacteria; __Proteobacteria; __Alphaproteobacteria; __Rhizobiales; __Hyphomicrobiaceae; __Hyphomicrobium; __uncultured_bacterium	Bacteria	__Proteobacteria	__Alphaproteobacteria	__Rhizobiales	__Hyphomicrobiaceae	__Hyphomicrobium	0.67	3	CU927036	GQ249354	CU926313	0	0	5	5	10	0	0	0	0	0	0	0	0	0	0	0
Unassigned	Unassigned	-	-	-	-	-	1	1	NA	NA	NA	20	0	0	0	0	0	0	0	0	0	0	0	0	0	0	0
Bacteria; __Bacteroidetes; __Sphingobacteriia; __Sphingobacteriales; __Sphingobacteriaceae; __Mucilaginibacter	Bacteria	__Bacteroidetes	__Sphingobacteriia	__Sphingobacteriales	__Sphingobacteriaceae	__Mucilaginibacter	1	3	FJ466130	HQ674875	EU861918	0	0	0	0	0	0	0	0	8	0	8	0	0	4	0	0
Bacteria; __Actinobacteria; __Acidimicrobiia; __Acidimicrobiales; __Candidatus_Microthrix; __uncultured_bacterium	Bacteria	__Actinobacteria	__Acidimicrobiia	__Acidimicrobiales	__Candidatus_Microthrix	__uncultured_bacterium	1	3	EF516411	CU927324	JN609305	0	0	12	0	0	0	0	0	0	0	8	0	0	0	0	0
Bacteria; __Verrucomicrobia; __OPB35_soil_group; __uncultured_bacterium	Bacteria	__Verrucomicrobia	__OPB35_soil_group	__uncultured_bacterium	-	-	1	3	EF516281	EF516552	EU135456	0	0	0	0	0	0	19	0	0	0	0	0	0	1	0	0
Unassigned	Unassigned	-	-	-	-	-	1	1	NA	NA	NA	0	0	0	20	0	0	0	0	0	0	0	0	0	0	0	0
Bacteria; __Chloroflexi; __Ktedonobacteria; __Ktedonobacterales; __Ktedonobacteraceae; __uncultured; __uncultured_bacterium	Bacteria	__Chloroflexi	__Ktedonobacteria	__Ktedonobacterales	__Ktedonobacteraceae	__uncultured	1	3	FJ478578	EU134195	EU134239	0	0	0	0	0	0	0	0	20	0	0	0	0	0	0	0
Bacteria; __Bacteroidetes; __Sphingobacteriia; __Sphingobacteriales; __Sphingobacteriaceae; __Solitalea; __Solitalea_canadensis	Bacteria	__Bacteroidetes	__Sphingobacteriia	__Sphingobacteriales	__Sphingobacteriaceae	__Solitalea	0.67	3	AGSC01000046	M62793	AB680776	0	0	0	0	0	0	0	0	0	0	20	0	0	0	0	0
Bacteria; __Chloroflexi; __Ktedonobacteria; __Ktedonobacterales; __HSB_OF53-F07; __uncultured_bacterium	Bacteria	__Chloroflexi	__Ktedonobacteria	__Ktedonobacterales	__HSB_OF53-F07	__uncultured_bacterium	1	3	EU680474	GU127826	EF516921	4	0	0	0	0	0	0	0	0	0	0	0	4	5	1	6
Bacteria; __Planctomycetes; __Phycisphaerae; __WD2101_soil_group; __uncultured_bacterium	Bacteria	__Planctomycetes	__Phycisphaerae	__WD2101_soil_group	__uncultured_bacterium	-	0.67	3	AY673410	EF516903	EF515994	17	0	0	0	0	0	0	0	0	0	0	0	0	3	0	0
Bacteria; __Proteobacteria; __Deltaproteobacteria; __GR-WP33-30; __uncultured_bacterium	Bacteria	__Proteobacteria	__Deltaproteobacteria	__GR-WP33-30	__uncultured_bacterium	-	0.67	3	JQ323121	JF703299	DQ451526	0	0	0	0	0	0	20	0	0	0	0	0	0	0	0	0
Unassigned	Unassigned	-	-	-	-	-	1	1	NA	NA	NA	0	0	20	0	0	0	0	0	0	0	0	0	0	0	0	0
Bacteria; __Bacteroidetes; __Sphingobacteriia; __Sphingobacteriales; __PHOS-HE51; __uncultured_bacterium	Bacteria	__Bacteroidetes	__Sphingobacteriia	__Sphingobacteriales	__PHOS-HE51	__uncultured_bacterium	1	3	HM545228	HM749733	HM445372	0	20	0	0	0	0	0	0	0	0	0	0	0	0	0	0
Unassigned	Unassigned	-	-	-	-	-	1	1	NA	NA	NA	0	0	0	20	0	0	0	0	0	0	0	0	0	0	0	0
Bacteria; __Cyanobacteria; __MLE1-12; __uncultured_bacterium	Bacteria	__Cyanobacteria	__MLE1-12	__uncultured_bacterium	-	-	1	3	FJ946529	AY328724	FJ536878	0	11	0	0	0	0	0	0	0	0	0	9	0	0	0	0
Bacteria; __Proteobacteria; __Betaproteobacteria; __Burkholderiales; __Alcaligenaceae; __Derxia; __uncultured_Derxia_sp.	Bacteria	__Proteobacteria	__Betaproteobacteria	__Burkholderiales	__Alcaligenaceae	__Derxia	0.67	3	FJ946585	FJ946532	AY922020	0	0	0	0	0	0	7	0	0	0	0	0	0	0	0	13
Bacteria; __Planctomycetes; __Planctomycetacia; __Planctomycetales; __Planctomycetaceae; __Gemmata; __uncultured_bacterium	Bacteria	__Planctomycetes	__Planctomycetacia	__Planctomycetales	__Planctomycetaceae	__Gemmata	1	3	EU881297	JN177956	EU135292	0	0	0	0	0	0	0	0	0	0	0	0	0	0	20	0
Bacteria; __Proteobacteria; __Gammaproteobacteria; __Thiotrichales; __EV818SWSAP88; __uncultured_bacterium	Bacteria	__Proteobacteria	__Gammaproteobacteria	__Thiotrichales	__EV818SWSAP88	__uncultured_bacterium	0.67	3	FJ905691	EU134785	JF344033	0	20	0	0	0	0	0	0	0	0	0	0	0	0	0	0
Bacteria; __Actinobacteria; __Corynebacteriales; __Mycobacteriaceae; __Mycobacterium	Bacteria	__Actinobacteria	__Corynebacteriales	__Mycobacteriaceae	__Mycobacterium	-	1	3	AF480598	AJ748836	AY395365	0	3	0	0	0	0	0	4	3	0	0	0	5	0	5	0
Unassigned	Unassigned	-	-	-	-	-	1	1	NA	NA	NA	0	0	0	0	0	0	20	0	0	0	0	0	0	0	0	0
Bacteria; __Planctomycetes; __Planctomycetacia; __Planctomycetales; __Planctomycetaceae; __uncultured; __uncultured_bacterium	Bacteria	__Planctomycetes	__Planctomycetacia	__Planctomycetales	__Planctomycetaceae	__uncultured	0.67	3	HM595378	AF391976	GU113047	12	0	0	0	0	0	8	0	0	0	0	0	0	0	0	0
Bacteria; __Planctomycetes; __Planctomycetacia; __Planctomycetales; __Planctomycetaceae; __uncultured; __uncultured_bacterium	Bacteria	__Planctomycetes	__Planctomycetacia	__Planctomycetales	__Planctomycetaceae	__uncultured	0.67	3	GQ402576	JN867674	DQ984569	0	0	0	0	0	0	0	0	0	0	0	12	0	0	8	0
Bacteria; __Proteobacteria; __Deltaproteobacteria; __Bdellovibrionales; __Bdellovibrionaceae; __Bdellovibrio; __uncultured_bacterium	Bacteria	__Proteobacteria	__Deltaproteobacteria	__Bdellovibrionales	__Bdellovibrionaceae	__Bdellovibrio	0.67	3	EF516103	FJ542862	AB511010	11	0	0	0	4	0	0	0	0	0	0	1	0	0	4	0
Bacteria; __Elusimicrobia; __Lineage_IIa; __uncultured_soil_bacterium	Bacteria	__Elusimicrobia	__Lineage_IIa	__uncultured_soil_bacterium	-	-	0.67	3	EU861834	GU598741	EU134601	0	0	0	0	0	0	0	16	0	0	0	0	0	0	4	0
Unassigned	Unassigned	-	-	-	-	-	1	1	NA	NA	NA	0	0	0	0	0	0	0	0	0	0	20	0	0	0	0	0
Bacteria; __Firmicutes; __Clostridia; __Clostridiales; __Clostridiaceae; __Clostridium	Bacteria	__Firmicutes	__Clostridia	__Clostridiales	__Clostridiaceae	__Clostridium	0.67	3	AB594681	EF512134	FJ947160	0	8	0	5	7	0	0	0	0	0	0	0	0	0	0	0
Bacteria; __Bacteroidetes; __Flavobacteria; __Flavobacteriales; __Flavobacteriaceae; __Flavobacterium; __Flexibacter	Bacteria	__Bacteroidetes	__Flavobacteria	__Flavobacteriales	__Flavobacteriaceae	__Flavobacterium	0.67	3	AB078045	HE653237	AB681035	0	0	20	0	0	0	0	0	0	0	0	0	0	0	0	0
Bacteria; __Bacteroidetes; __Cytophagia; __Cytophagales; __Cytophagaceae; __Flexibacter; __uncultured_bacterium	Bacteria	__Bacteroidetes	__Cytophagia	__Cytophagales	__Cytophagaceae	__Flexibacter	1	3	GQ264187	EU133678	EF019770	0	9	0	0	0	0	9	0	0	0	0	2	0	0	0	0
Bacteria; __Bacteroidetes; __Cytophagia; __Cytophagales; __Cytophagaceae; __Flexibacter; __uncultured_bacterium	Bacteria	__Bacteroidetes	__Cytophagia	__Cytophagales	__Cytophagaceae	__Flexibacter	1	3	EU133654	EU133719	EU133739	0	0	20	0	0	0	0	0	0	0	0	0	0	0	0	0
Unassigned	Unassigned	-	-	-	-	-	1	1	NA	NA	NA	0	0	20	0	0	0	0	0	0	0	0	0	0	0	0	0
Bacteria; __Verrucomicrobia; __OPB35_soil_group; __uncultured_bacterium	Bacteria	__Verrucomicrobia	__OPB35_soil_group	__uncultured_bacterium	-	-	1	3	EF516728	EF515918	EF516685	0	0	0	0	0	0	0	0	13	0	7	0	0	0	0	0
Bacteria; __Firmicutes; __Bacilli; __Bacillales; __Paenibacillaceae; __Brevibacillus	Bacteria	__Firmicutes	__Bacilli	__Bacillales	__Paenibacillaceae	__Brevibacillus	1	3	JF734329	AY372924	EU134626	0	0	9	0	11	0	0	0	0	0	0	0	0	0	0	0
Bacteria; __Verrucomicrobia; __Verrucomicrobiae; __Verrucomicrobiales; __Verrucomicrobiaceae; __uncultured; __uncultured_bacterium	Bacteria	__Verrucomicrobia	__Verrucomicrobiae	__Verrucomicrobiales	__Verrucomicrobiaceae	__uncultured	1	3	FJ437941	EU580510	FR667343	0	0	0	0	0	5	0	0	5	0	0	0	0	0	4	6
Bacteria; __Bacteroidetes; __Bacteroidia; __Bacteroidales; __Bacteroidaceae; __Bacteroides; __uncultured_bacterium	Bacteria	__Bacteroidetes	__Bacteroidia	__Bacteroidales	__Bacteroidaceae	__Bacteroides	1	3	FJ505906	FJ676974	FJ505920	0	0	0	20	0	0	0	0	0	0	0	0	0	0	0	0
Bacteria; __Proteobacteria; __Gammaproteobacteria; __NKB5; __uncultured_bacterium	Bacteria	__Proteobacteria	__Gammaproteobacteria	__NKB5	__uncultured_bacterium	-	1	1	EU800400	NA	NA	0	0	0	9	11	0	0	0	0	0	0	0	0	0	0	0
Bacteria; __Proteobacteria; __Gammaproteobacteria; __Xanthomonadales; __Sinobacteraceae; __uncultured; __uncultured_bacterium	Bacteria	__Proteobacteria	__Gammaproteobacteria	__Xanthomonadales	__Sinobacteraceae	__uncultured	0.67	3	GQ264257	FN870204	JF833908	0	0	0	0	0	0	6	0	9	0	5	0	0	0	0	0
Bacteria; __Firmicutes; __Bacilli; __Lactobacillales; __Lactobacillaceae; __Lactobacillus	Bacteria	__Firmicutes	__Bacilli	__Lactobacillales	__Lactobacillaceae	__Lactobacillus	1	3	AEKJ01000002	AEKI01000004	AM696957	0	0	0	0	0	0	0	0	8	0	0	0	11	0	0	0
Bacteria; __Proteobacteria; __Gammaproteobacteria; __NKB5; __uncultured_bacterium	Bacteria	__Proteobacteria	__Gammaproteobacteria	__NKB5	__uncultured_bacterium	-	1	1	EU131963	NA	NA	0	0	0	0	0	0	19	0	0	0	0	0	0	0	0	0
Bacteria; __Proteobacteria; __Deltaproteobacteria; __GR-WP33-30	Bacteria	__Proteobacteria	__Deltaproteobacteria	__GR-WP33-30	-	-	1	3	JQ323121	JF703299	AY289453	0	19	0	0	0	0	0	0	0	0	0	0	0	0	0	0
Bacteria; __Proteobacteria; __Alphaproteobacteria; __Rhizobiales; __Xanthobacteraceae; __uncultured; __uncultured_forest_soil_bacterium	Bacteria	__Proteobacteria	__Alphaproteobacteria	__Rhizobiales	__Xanthobacteraceae	__uncultured	1	3	AY913601	AY913522	AY913614	0	0	0	0	0	0	0	0	0	0	19	0	0	0	0	0
Bacteria; __Candidate_division_OD1	Bacteria	__Candidate_division_OD1	-	-	-	-	1	2	DQ336981	AY922093	NA	0	19	0	0	0	0	0	0	0	0	0	0	0	0	0	0
Bacteria; __Chloroflexi; __Ktedonobacteria; __Thermogemmatisporales; __1921-2; __uncultured_bacterium	Bacteria	__Chloroflexi	__Ktedonobacteria	__Thermogemmatisporales	__1921-2	__uncultured_bacterium	1	3	AY425782	AY425783	EF018221	2	0	0	0	0	0	7	0	0	0	3	1	1	0	0	5
Unassigned	Unassigned	-	-	-	-	-	1	1	NA	NA	NA	0	0	0	0	0	0	0	14	0	0	0	4	0	1	0	0
Bacteria; __Verrucomicrobia; __OPB35_soil_group; __uncultured_bacterium	Bacteria	__Verrucomicrobia	__OPB35_soil_group	__uncultured_bacterium	-	-	1	1	FJ466099	NA	NA	0	0	0	0	0	0	19	0	0	0	0	0	0	0	0	0
Bacteria; __SM2F11; __uncultured_bacterium	Bacteria	__SM2F11	__uncultured_bacterium	-	-	-	1	3	EF018382	JN003060	JN397714	19	0	0	0	0	0	0	0	0	0	0	0	0	0	0	0
Bacteria; __Firmicutes; __Clostridia; __Clostridiales; __Ruminococcaceae; __uncultured; __uncultured_bacterium	Bacteria	__Firmicutes	__Clostridia	__Clostridiales	__Ruminococcaceae	__uncultured	1	3	EF401821	EF401832	EU766523	0	0	0	0	2	17	0	0	0	0	0	0	0	0	0	0
Bacteria; __Proteobacteria; __Deltaproteobacteria; __Myxococcales; __Cystobacterineae; __uncultured; __uncultured_bacterium	Bacteria	__Proteobacteria	__Deltaproteobacteria	__Myxococcales	__Cystobacterineae	__uncultured	1	3	JN023417	JN023464	JN023563	0	12	0	0	0	0	0	0	0	0	7	0	0	0	0	0
Bacteria; __Elusimicrobia; __Lineage_IIa; __uncultured_bacterium	Bacteria	__Elusimicrobia	__Lineage_IIa	__uncultured_bacterium	-	-	1	3	HM445022	EU044238	FJ004754	0	0	0	0	0	0	0	0	0	0	11	8	0	0	0	0
Bacteria; __Bacteroidetes; __Cytophagia; __Cytophagales; __Cytophagaceae; __Flexibacter; __uncultured_bacterium	Bacteria	__Bacteroidetes	__Cytophagia	__Cytophagales	__Cytophagaceae	__Flexibacter	0.67	3	AB199572	JF703451	EF516777	0	19	0	0	0	0	0	0	0	0	0	0	0	0	0	0
Bacteria; __Bacteroidetes; __Cytophagia; __Cytophagales; __Cytophagaceae; __Emticicia	Bacteria	__Bacteroidetes	__Cytophagia	__Cytophagales	__Cytophagaceae	__Emticicia	1	3	JQ316669	EU431827	AB636297	0	0	0	0	0	0	0	0	0	0	0	0	0	0	0	19
Bacteria; __Bacteroidetes; __Sphingobacteriia; __Sphingobacteriales; __Chitinophagaceae; __uncultured	Bacteria	__Bacteroidetes	__Sphingobacteriia	__Sphingobacteriales	__Chitinophagaceae	__uncultured	0.67	3	JN409133	AY796035	EU133691	19	0	0	0	0	0	0	0	0	0	0	0	0	0	0	0
Bacteria; __Acidobacteria; __11-24; __uncultured_Acidobacteria_bacterium	Bacteria	__Acidobacteria	__11-24	__uncultured_Acidobacteria_bacterium	-	-	0.67	3	HM062251	HM061911	FJ004668	5	3	0	0	0	0	2	2	0	0	0	0	0	0	0	7
Bacteria; __Proteobacteria; __Betaproteobacteria; __Burkholderiales; __Burkholderiaceae; __Burkholderia	Bacteria	__Proteobacteria	__Betaproteobacteria	__Burkholderiales	__Burkholderiaceae	__Burkholderia	1	3	FN543707	FN543774	HM357232	0	0	0	0	0	0	0	19	0	0	0	0	0	0	0	0
Bacteria; __Bacteroidetes; __Flavobacteria; __Flavobacteriales; __Flavobacteriaceae; __Flavobacterium; __Cytophaga; __Cytophaga_sp._SSL03	Bacteria	__Bacteroidetes	__Flavobacteria	__Flavobacteriales	__Flavobacteriaceae	__Flavobacterium	0.67	3	EU373337	EU373307	EU395843	0	0	0	19	0	0	0	0	0	0	0	0	0	0	0	0
Bacteria; __Planctomycetes; __Planctomycetacia; __Planctomycetales; __Planctomycetaceae; __uncultured; __uncultured_bacterium	Bacteria	__Planctomycetes	__Planctomycetacia	__Planctomycetales	__Planctomycetaceae	__uncultured	0.67	3	EU881251	EF125955	HQ119518	0	0	0	0	0	0	0	0	0	0	0	0	0	3	11	5
Bacteria; __Proteobacteria; __Gammaproteobacteria; __Xanthomonadales; __Xanthomonadaceae; __Pseudoxanthomonas	Bacteria	__Proteobacteria	__Gammaproteobacteria	__Xanthomonadales	__Xanthomonadaceae	__Pseudoxanthomonas	1	3	EF575564	FJ772042	DQ177466	0	0	0	0	0	0	19	0	0	0	0	0	0	0	0	0
Bacteria; __Elusimicrobia; __Lineage_IIc; __uncultured_bacterium	Bacteria	__Elusimicrobia	__Lineage_IIc	__uncultured_bacterium	-	-	1	3	DQ404607	EU134599	JF417820	0	0	0	0	0	0	19	0	0	0	0	0	0	0	0	0
Bacteria; __Proteobacteria; __Deltaproteobacteria; __Myxococcales; __Nannocystineae; __Haliangiaceae; __Haliangium; __uncultured_delta_proteobacterium	Bacteria	__Proteobacteria	__Deltaproteobacteria	__Myxococcales	__Nannocystineae	__Haliangiaceae	0.67	3	AM072420	HQ118941	AY922085	0	19	0	0	0	0	0	0	0	0	0	0	0	0	0	0
Bacteria; __Planctomycetes; __Planctomycetacia; __Planctomycetales; __Planctomycetaceae; __uncultured; __uncultured_bacterium	Bacteria	__Planctomycetes	__Planctomycetacia	__Planctomycetales	__Planctomycetaceae	__uncultured	0.67	3	HM445419	EU044170	EU044298	0	0	0	0	0	0	19	0	0	0	0	0	0	0	0	0
Unassigned	Unassigned	-	-	-	-	-	1	1	NA	NA	NA	0	0	0	19	0	0	0	0	0	0	0	0	0	0	0	0
Bacteria; __Planctomycetes; __Phycisphaerae; __WD2101_soil_group; __uncultured_bacterium	Bacteria	__Planctomycetes	__Phycisphaerae	__WD2101_soil_group	__uncultured_bacterium	-	1	3	EF019563	EU135306	EU335265	0	0	0	0	0	0	14	2	0	0	3	0	0	0	0	0
Bacteria; __Acidobacteria; __RB25; __uncultured_bacterium	Bacteria	__Acidobacteria	__RB25	__uncultured_bacterium	-	-	1	3	JF920383	HM186654	GQ472421	0	19	0	0	0	0	0	0	0	0	0	0	0	0	0	0
Bacteria; __Proteobacteria; __Gammaproteobacteria; __Legionellales; __Legionellaceae; __Legionella; __uncultured_gamma_proteobacterium	Bacteria	__Proteobacteria	__Gammaproteobacteria	__Legionellales	__Legionellaceae	__Legionella	0.67	3	HQ003528	JN003065	HQ595196	0	19	0	0	0	0	0	0	0	0	0	0	0	0	0	0
Bacteria; __Bacteroidetes; __Bacteroidia; __Bacteroidales; __Porphyromonadaceae; __Porphyromonas; __uncultured_bacterium	Bacteria	__Bacteroidetes	__Bacteroidia	__Bacteroidales	__Porphyromonadaceae	__Porphyromonas	1	3	FM997528	FM997511	FM997537	0	0	19	0	0	0	0	0	0	0	0	0	0	0	0	0
Bacteria; __Actinobacteria; __Micromonosporales; __Micromonosporaceae; __Catellatospora	Bacteria	__Actinobacteria	__Micromonosporales	__Micromonosporaceae	__Catellatospora	-	1	3	FN386736	AB546291	FJ214360	0	19	0	0	0	0	0	0	0	0	0	0	0	0	0	0
Bacteria; __Proteobacteria; __Gammaproteobacteria; __Order_Incertae_Sedis; __Family_Incertae_Sedis; __Arenicella	Bacteria	__Proteobacteria	__Gammaproteobacteria	__Order_Incertae_Sedis	__Family_Incertae_Sedis	__Arenicella	0.67	3	EF580954	JN038698	FR853048	0	12	0	0	0	0	0	7	0	0	0	0	0	0	0	0
Bacteria; __TM6; __uncultured_candidate_division_TM6_bacterium	Bacteria	__TM6	__uncultured_candidate_division_TM6_bacterium	-	-	-	0.67	3	EU038002	EU038001	HM186511	0	0	0	0	0	0	0	0	0	0	0	0	19	0	0	0
Bacteria; __Verrucomicrobia; __Spartobacteria; __Chthoniobacterales; __Chthoniobacteraceae; __Chthoniobacter; __uncultured_bacterium	Bacteria	__Verrucomicrobia	__Spartobacteria	__Chthoniobacterales	__Chthoniobacteraceae	__Chthoniobacter	0.67	3	EF516529	EF020184	AB486453	0	0	0	0	0	0	0	0	0	0	19	0	0	0	0	0
Bacteria; __Proteobacteria; __Betaproteobacteria; __Nitrosomonadales; __Nitrosomonadaceae; __uncultured; __uncultured_bacterium	Bacteria	__Proteobacteria	__Betaproteobacteria	__Nitrosomonadales	__Nitrosomonadaceae	__uncultured	1	3	EF492931	EF515999	JF429074	0	10	0	0	0	0	0	0	8	1	0	0	0	0	0	0
Bacteria; __Bacteroidetes; __Sphingobacteriia; __Sphingobacteriales; __Chitinophagaceae; __uncultured; __uncultured_bacterium	Bacteria	__Bacteroidetes	__Sphingobacteriia	__Sphingobacteriales	__Chitinophagaceae	__uncultured	0.67	3	AB076886	FJ380137	AY491617	0	0	19	0	0	0	0	0	0	0	0	0	0	0	0	0
Bacteria; __Bacteroidetes; __WCHB1-32; __uncultured_Bacteroidetes_bacterium	Bacteria	__Bacteroidetes	__WCHB1-32	__uncultured_Bacteroidetes_bacterium	-	-	0.67	3	FM213028	JN656879	EF562567	0	0	0	0	19	0	0	0	0	0	0	0	0	0	0	0
Bacteria; __Candidate_division_TM7; __uncultured_bacterium	Bacteria	__Candidate_division_TM7	__uncultured_bacterium	-	-	-	1	3	EF516872	EU135399	AB511002	0	0	0	0	0	0	0	0	0	0	19	0	0	0	0	0
Bacteria; __Nitrospirae; __Nitrospira; __Nitrospirales; __Nitrospiraceae; __Nitrospira; __uncultured_Nitrospiraceae_bacterium	Bacteria	__Nitrospirae	__Nitrospira	__Nitrospirales	__Nitrospiraceae	__Nitrospira	0.67	3	EF018100	EF018086	JN003102	0	0	0	0	0	0	14	0	0	0	0	5	0	0	0	0
Bacteria; __Bacteroidetes; __Sphingobacteriia; __Sphingobacteriales; __AKYH767; __uncultured_bacterium	Bacteria	__Bacteroidetes	__Sphingobacteriia	__Sphingobacteriales	__AKYH767	__uncultured_bacterium	0.67	3	FJ592603	DQ298005	EU335240	0	11	0	0	0	0	8	0	0	0	0	0	0	0	0	0
Bacteria; __Candidate_division_TM7; __uncultured_bacterium	Bacteria	__Candidate_division_TM7	__uncultured_bacterium	-	-	-	1	3	HM128373	EU135380	HQ118960	0	0	0	0	0	0	0	0	0	0	0	0	19	0	0	0
Bacteria; __Proteobacteria; __Gammaproteobacteria; __NKB5; __uncultured_bacterium	Bacteria	__Proteobacteria	__Gammaproteobacteria	__NKB5	__uncultured_bacterium	-	1	3	DQ814686	DQ814451	EU134763	0	0	0	0	0	0	19	0	0	0	0	0	0	0	0	0
Bacteria; __Proteobacteria; __Gammaproteobacteria; __NKB5; __uncultured_bacterium	Bacteria	__Proteobacteria	__Gammaproteobacteria	__NKB5	__uncultured_bacterium	-	1	1	EU134771	NA	NA	19	0	0	0	0	0	0	0	0	0	0	0	0	0	0	0
Bacteria; __Chlamydiae; __Chlamydiales; __Parachlamydiaceae	Bacteria	__Chlamydiae	__Chlamydiales	__Parachlamydiaceae	-	-	1	3	AF308693	AF478463	GQ221847	0	0	0	0	0	0	10	0	9	0	0	0	0	0	0	0
Bacteria; __Proteobacteria; __Gammaproteobacteria; __Xanthomonadales; __Xanthomonadaceae; __Rhodanobacter; __uncultured_bacterium	Bacteria	__Proteobacteria	__Gammaproteobacteria	__Xanthomonadales	__Xanthomonadaceae	__Rhodanobacter	1	3	HQ440080	HQ440078	JN023746	0	11	0	0	0	0	0	0	0	0	8	0	0	0	0	0
Bacteria; __Proteobacteria; __Gammaproteobacteria; __Xanthomonadales; __Sinobacteraceae; __Nevskia	Bacteria	__Proteobacteria	__Gammaproteobacteria	__Xanthomonadales	__Sinobacteraceae	__Nevskia	1	3	AJ292675	AB682417	AJ295469	0	0	0	0	0	0	0	0	7	0	0	0	0	0	12	0
Bacteria; __Bacteroidetes; __Sphingobacteriia; __Sphingobacteriales; __CWT_CU03-E12	Bacteria	__Bacteroidetes	__Sphingobacteriia	__Sphingobacteriales	__CWT_CU03-E12	-	0.67	3	GU731337	FJ466260	FQ659266	0	13	0	0	0	0	0	0	0	0	3	3	0	0	0	0
Bacteria; __Bacteroidetes; __Flavobacteria; __Flavobacteriales; __Flavobacteriaceae; __Myroides	Bacteria	__Bacteroidetes	__Flavobacteria	__Flavobacteriales	__Flavobacteriaceae	__Myroides	0.67	3	HQ166806	AM403225	EU801450	19	0	0	0	0	0	0	0	0	0	0	0	0	0	0	0
Bacteria; __Chloroflexi; __Caldilineae; __Caldilineales; __Caldilineaceae; __Caldilinea	Bacteria	__Chloroflexi	__Caldilineae	__Caldilineales	__Caldilineaceae	__Caldilinea	1	3	EU875524	FJ542929	FN824844	0	0	9	0	6	4	0	0	0	0	0	0	0	0	0	0
Bacteria; __Acidobacteria; __Candidatus_Solibacter	Bacteria	__Acidobacteria	__Candidatus_Solibacter	-	-	-	1	3	AB179518	GU727727	HM062466	12	0	0	0	0	0	0	0	5	0	0	1	0	0	0	1
Bacteria; __Planctomycetes; __Planctomycetacia; __Planctomycetales; __Planctomycetaceae; __Pir4_lineage; __uncultured_bacterium	Bacteria	__Planctomycetes	__Planctomycetacia	__Planctomycetales	__Planctomycetaceae	__Pir4_lineage	1	3	EU135157	EU135193	BX294902	19	0	0	0	0	0	0	0	0	0	0	0	0	0	0	0
Bacteria; __Actinobacteria; __Thermoleophilia; __Solirubrobacterales; __Patulibacteraceae; __Patulibacter	Bacteria	__Actinobacteria	__Thermoleophilia	__Solirubrobacterales	__Patulibacteraceae	__Patulibacter	0.67	3	JN866581	EU132911	AB374386	3	11	0	0	0	0	5	0	0	0	0	0	0	0	0	0
Bacteria; __Firmicutes; __Clostridia; __Clostridiales; __Ruminococcaceae; __uncultured; __uncultured_bacterium	Bacteria	__Firmicutes	__Clostridia	__Clostridiales	__Ruminococcaceae	__uncultured	1	3	DQ794932	DQ795133	DQ796802	0	0	0	0	0	19	0	0	0	0	0	0	0	0	0	0
Bacteria; __Bacteroidetes; __Sphingobacteriia; __Sphingobacteriales; __Chitinophagaceae; __uncultured; __uncultured_bacterium	Bacteria	__Bacteroidetes	__Sphingobacteriia	__Sphingobacteriales	__Chitinophagaceae	__uncultured	0.67	3	JF703587	HQ119904	GQ402755	0	0	0	0	0	0	0	0	0	0	0	0	3	0	9	7
Bacteria; __Acidobacteria; __DA023; __uncultured_bacterium	Bacteria	__Acidobacteria	__DA023	__uncultured_bacterium	-	-	0.67	3	AY703468	EU132023	HQ598679	0	16	0	0	0	0	0	0	0	0	0	0	0	0	0	3
Bacteria; __Planctomycetes; __Planctomycetacia; __Planctomycetales; __Planctomycetaceae; __uncultured; __uncultured_Planctomycetaceae_bacterium	Bacteria	__Planctomycetes	__Planctomycetacia	__Planctomycetales	__Planctomycetaceae	__uncultured	1	1	FJ543018	NA	NA	18	0	0	0	0	0	0	0	0	0	0	0	0	0	0	0
Bacteria; __Actinobacteria; __Acidimicrobiia; __Acidimicrobiales; __uncultured; __uncultured_bacterium	Bacteria	__Actinobacteria	__Acidimicrobiia	__Acidimicrobiales	__uncultured	__uncultured_bacterium	0.67	3	JN409139	EU117176	EU117171	0	11	0	0	0	0	6	0	0	0	0	0	0	0	0	1
Bacteria; __Elusimicrobia; __Lineage_IIb; __uncultured_bacterium	Bacteria	__Elusimicrobia	__Lineage_IIb	__uncultured_bacterium	-	-	1	3	EU134598	GQ214126	HM447935	18	0	0	0	0	0	0	0	0	0	0	0	0	0	0	0
Bacteria; __Proteobacteria; __Deltaproteobacteria; __GR-WP33-30; __uncultured_bacterium	Bacteria	__Proteobacteria	__Deltaproteobacteria	__GR-WP33-30	__uncultured_bacterium	-	1	3	EF018986	EU335317	EF018913	0	0	0	0	0	0	0	2	0	0	7	0	0	0	9	0
Bacteria; __Proteobacteria; __Gammaproteobacteria; __NKB5	Bacteria	__Proteobacteria	__Gammaproteobacteria	__NKB5	-	-	1	3	AY775514	AY741401	JF703387	18	0	0	0	0	0	0	0	0	0	0	0	0	0	0	0
Bacteria; __Acidobacteria; __DA023; __uncultured_Acidobacteria_bacterium	Bacteria	__Acidobacteria	__DA023	__uncultured_Acidobacteria_bacterium	-	-	1	3	HQ598660	HQ597152	HQ598422	15	0	0	0	0	0	0	0	0	3	0	0	0	0	0	0
Bacteria; __Proteobacteria; __Deltaproteobacteria; __GR-WP33-30; __uncultured_bacterium	Bacteria	__Proteobacteria	__Deltaproteobacteria	__GR-WP33-30	__uncultured_bacterium	-	0.67	3	AJ518791	HM186559	HQ677574	7	0	0	0	0	0	11	0	0	0	0	0	0	0	0	0
Bacteria; __Planctomycetes; __Planctomycetacia; __Planctomycetales; __Planctomycetaceae; __uncultured; __uncultured_bacterium	Bacteria	__Planctomycetes	__Planctomycetacia	__Planctomycetales	__Planctomycetaceae	__uncultured	0.67	3	FJ479158	JF833923	EF494342	0	18	0	0	0	0	0	0	0	0	0	0	0	0	0	0
Bacteria; __Firmicutes; __Clostridia; __Clostridiales; __Ruminococcaceae; __uncultured; __uncultured_bacterium	Bacteria	__Firmicutes	__Clostridia	__Clostridiales	__Ruminococcaceae	__uncultured	0.67	3	AB218303	EU775778	FJ366778	0	0	0	0	0	0	0	1	0	0	0	0	2	0	15	0
Bacteria; __Bacteroidetes; __Cytophagia; __Cytophagales; __Cytophagaceae; __Spirosoma; __Spirosoma_rigui	Bacteria	__Bacteroidetes	__Cytophagia	__Cytophagales	__Cytophagaceae	__Spirosoma	0.67	3	EU977751	AB681384	EF507900	0	18	0	0	0	0	0	0	0	0	0	0	0	0	0	0
Bacteria; __Bacteroidetes; __Sphingobacteriia; __Sphingobacteriales; __Chitinophagaceae; __Flavisolibacter; __uncultured_bacterium	Bacteria	__Bacteroidetes	__Sphingobacteriia	__Sphingobacteriales	__Chitinophagaceae	__Flavisolibacter	1	3	EU133667	EU133726	JF417804	18	0	0	0	0	0	0	0	0	0	0	0	0	0	0	0
Bacteria; __Bacteroidetes; __Flavobacteria; __Flavobacteriales; __NS9_marine_group; __uncultured_Bacteroidetes_bacterium	Bacteria	__Bacteroidetes	__Flavobacteria	__Flavobacteriales	__NS9_marine_group	__uncultured_Bacteroidetes_bacterium	0.67	3	DQ640676	DQ640684	HQ640607	0	0	12	0	0	0	0	0	0	0	0	0	0	1	0	5
Bacteria; __Verrucomicrobia; __Verrucomicrobiae; __Verrucomicrobiales; __Verrucomicrobiaceae; __uncultured; __uncultured_bacterium	Bacteria	__Verrucomicrobia	__Verrucomicrobiae	__Verrucomicrobiales	__Verrucomicrobiaceae	__uncultured	1	3	HQ324871	FJ437957	HM129010	0	0	0	6	12	0	0	0	0	0	0	0	0	0	0	0
Bacteria; __Proteobacteria; __Alphaproteobacteria; __Rickettsiales; __SM2D12; __uncultured_bacterium	Bacteria	__Proteobacteria	__Alphaproteobacteria	__Rickettsiales	__SM2D12	__uncultured_bacterium	1	3	AJ536878	EF516974	AY662029	0	9	0	0	0	0	0	0	0	0	9	0	0	0	0	0
Bacteria; __Bacteroidetes; __Sphingobacteriia; __Sphingobacteriales; __Chitinophagaceae; __Filimonas; __uncultured_bacterium	Bacteria	__Bacteroidetes	__Sphingobacteriia	__Sphingobacteriales	__Chitinophagaceae	__Filimonas	0.67	3	CU466745	JN609363	EU715296	0	0	0	0	18	0	0	0	0	0	0	0	0	0	0	0
Bacteria; __Firmicutes; __Clostridia; __Clostridiales; __Veillonellaceae; __Negativicoccus; __Negativicoccus_succinicivorans	Bacteria	__Firmicutes	__Clostridia	__Clostridiales	__Veillonellaceae	__Negativicoccus	0.67	3	HQ264056	AY958803	FJ715929	0	0	0	0	0	0	0	7	11	0	0	0	0	0	0	0
Bacteria; __Proteobacteria; __Betaproteobacteria; __Burkholderiales; __Burkholderiaceae; __Pandoraea; __Burkholderia	Bacteria	__Proteobacteria	__Betaproteobacteria	__Burkholderiales	__Burkholderiaceae	__Pandoraea	0.67	3	AY049942	EF397578	HM104637	18	0	0	0	0	0	0	0	0	0	0	0	0	0	0	0
Bacteria; __Proteobacteria; __Gammaproteobacteria; __NKB5; __uncultured_bacterium	Bacteria	__Proteobacteria	__Gammaproteobacteria	__NKB5	__uncultured_bacterium	-	1	3	EU134774	AB636978	EU676439	3	0	0	0	0	0	15	0	0	0	0	0	0	0	0	0
Bacteria; __Bacteroidetes; __Bacteroidia; __Bacteroidales; __Porphyromonadaceae; __Paludibacter; __uncultured_Bacteroidales_bacterium	Bacteria	__Bacteroidetes	__Bacteroidia	__Bacteroidales	__Porphyromonadaceae	__Paludibacter	0.67	3	AY160853	EF453829	AB255907	0	18	0	0	0	0	0	0	0	0	0	0	0	0	0	0
Bacteria; __Proteobacteria; __Gammaproteobacteria; __Enterobacteriales; __Enterobacteriaceae	Bacteria	__Proteobacteria	__Gammaproteobacteria	__Enterobacteriales	__Enterobacteriaceae	-	0.67	3	EF102825	JF513189	JN208918	0	0	0	18	0	0	0	0	0	0	0	0	0	0	0	0
Bacteria; __Proteobacteria; __Gammaproteobacteria; __Vibrionales; __Vibrionaceae; __Photobacterium; __Photobacterium_damselae_subsp._damselae	Bacteria	__Proteobacteria	__Gammaproteobacteria	__Vibrionales	__Vibrionaceae	__Photobacterium	0.67	3	X74700	HQ908760	GQ406683	0	0	0	0	11	0	0	0	0	0	0	7	0	0	0	0
Unassigned	Unassigned	-	-	-	-	-	1	1	NA	NA	NA	0	18	0	0	0	0	0	0	0	0	0	0	0	0	0	0
Bacteria; __Bacteroidetes; __Sphingobacteriia; __Sphingobacteriales; __env.OPS_17; __uncultured_bacterium	Bacteria	__Bacteroidetes	__Sphingobacteriia	__Sphingobacteriales	__env.OPS_17	__uncultured_bacterium	1	3	FM201011	FJ793177	JF428924	0	0	0	0	0	0	0	0	18	0	0	0	0	0	0	0
Bacteria; __Proteobacteria; __Deltaproteobacteria; __Sh765B-TzT-29; __uncultured_bacterium	Bacteria	__Proteobacteria	__Deltaproteobacteria	__Sh765B-TzT-29	__uncultured_bacterium	-	1	2	DQ899888	HM186215	NA	18	0	0	0	0	0	0	0	0	0	0	0	0	0	0	0
Bacteria; __Planctomycetes; __Planctomycetacia; __Planctomycetales; __Planctomycetaceae; __Pirellula; __uncultured_bacterium	Bacteria	__Planctomycetes	__Planctomycetacia	__Planctomycetales	__Planctomycetaceae	__Pirellula	1	3	FJ849551	HM069090	EU881201	0	0	0	0	0	0	18	0	0	0	0	0	0	0	0	0
Bacteria; __Proteobacteria; __Betaproteobacteria; __Burkholderiales; __Comamonadaceae; __Aquabacterium	Bacteria	__Proteobacteria	__Betaproteobacteria	__Burkholderiales	__Comamonadaceae	__Aquabacterium	0.67	3	AY212694	CU466868	EF019132	0	0	0	18	0	0	0	0	0	0	0	0	0	0	0	0
Bacteria; __Chlamydiae; __Chlamydiales; __Parachlamydiaceae; __Candidatus_Protochlamydia	Bacteria	__Chlamydiae	__Chlamydiales	__Parachlamydiaceae	__Candidatus_Protochlamydia	-	0.67	3	EU384664	AF308693	AB359005	0	0	0	0	0	0	18	0	0	0	0	0	0	0	0	0
Bacteria; __Bacteroidetes; __Sphingobacteriia; __Sphingobacteriales; __PHOS-HE51; __uncultured_bacterium	Bacteria	__Bacteroidetes	__Sphingobacteriia	__Sphingobacteriales	__PHOS-HE51	__uncultured_bacterium	1	3	HM749733	HM545228	HM445372	15	0	0	0	0	0	0	0	0	0	0	0	0	0	0	3
Bacteria; __Proteobacteria; __Betaproteobacteria; __Nitrosomonadales; __Nitrosomonadaceae; __uncultured	Bacteria	__Proteobacteria	__Betaproteobacteria	__Nitrosomonadales	__Nitrosomonadaceae	__uncultured	0.67	3	JN002833	HQ166652	EU589296	0	0	0	0	0	0	0	0	0	0	0	0	0	0	18	0
Bacteria; __Bacteroidetes; __Sphingobacteriia; __Sphingobacteriales; __Saprospiraceae; __Haliscomenobacter; __uncultured_bacterium	Bacteria	__Bacteroidetes	__Sphingobacteriia	__Sphingobacteriales	__Saprospiraceae	__Haliscomenobacter	0.67	3	GQ480135	EU283367	EU104120	0	0	0	18	0	0	0	0	0	0	0	0	0	0	0	0
Bacteria; __Proteobacteria; __Gammaproteobacteria; __NKB5; __uncultured_bacterium	Bacteria	__Proteobacteria	__Gammaproteobacteria	__NKB5	__uncultured_bacterium	-	0.67	3	DQ337061	DQ451463	CU927839	18	0	0	0	0	0	0	0	0	0	0	0	0	0	0	0
Bacteria; __Actinobacteria; __Thermoleophilia; __Gaiellales; __Gaiellaceae; __Gaiella; __uncultured_bacterium	Bacteria	__Actinobacteria	__Thermoleophilia	__Gaiellales	__Gaiellaceae	__Gaiella	0.67	3	JN002769	AB486271	HQ863964	0	0	0	0	18	0	0	0	0	0	0	0	0	0	0	0
Bacteria; __Acidobacteria; __Holophagae; __32-20; __uncultured_bacterium	Bacteria	__Acidobacteria	__Holophagae	__32-20	__uncultured_bacterium	-	0.67	3	AY963514	EF018364	AB672128	14	0	0	0	0	0	0	4	0	0	0	0	0	0	0	0
Unassigned	Unassigned	-	-	-	-	-	1	1	NA	NA	NA	0	0	0	18	0	0	0	0	0	0	0	0	0	0	0	0
Bacteria; __Proteobacteria; __Deltaproteobacteria; __Myxococcales; __Sorangiineae; __Sandaracinaceae; __Sandaracinus; __uncultured_bacterium	Bacteria	__Proteobacteria	__Deltaproteobacteria	__Myxococcales	__Sorangiineae	__Sandaracinaceae	1	3	FM200902	DQ228369	EU134522	0	0	0	0	0	0	18	0	0	0	0	0	0	0	0	0
Bacteria; __Chlamydiae; __Chlamydiales; __Parachlamydiaceae; __Neochlamydia; __uncultured_Chlamydiales_bacterium	Bacteria	__Chlamydiae	__Chlamydiales	__Parachlamydiaceae	__Neochlamydia	__uncultured_Chlamydiales_bacterium	0.67	3	AF364563	AF364565	JN112799	0	18	0	0	0	0	0	0	0	0	0	0	0	0	0	0
Bacteria; __Planctomycetes; __Planctomycetacia; __Planctomycetales; __Planctomycetaceae; __uncultured; __uncultured_bacterium	Bacteria	__Planctomycetes	__Planctomycetacia	__Planctomycetales	__Planctomycetaceae	__uncultured	1	3	FJ466296	FJ466222	AB630611	0	15	0	0	0	0	0	1	0	0	0	0	2	0	0	0
Bacteria; __Chloroflexi; __JG37-AG-4; __uncultured_bacterium	Bacteria	__Chloroflexi	__JG37-AG-4	__uncultured_bacterium	-	-	1	3	EF018497	EF019965	EF019242	0	0	0	0	0	0	0	0	0	0	18	0	0	0	0	0
Bacteria; __Chloroflexi; __JG37-AG-4; __uncultured_bacterium	Bacteria	__Chloroflexi	__JG37-AG-4	__uncultured_bacterium	-	-	1	3	JN023844	HQ445715	HQ445663	8	0	0	0	0	0	5	3	0	0	0	0	2	0	0	0
Bacteria; __Verrucomicrobia; __Verrucomicrobiae; __Verrucomicrobiales; __DEV007; __uncultured_bacterium	Bacteria	__Verrucomicrobia	__Verrucomicrobiae	__Verrucomicrobiales	__DEV007	__uncultured_bacterium	1	3	FJ746320	JN874141	JQ287017	0	0	0	0	0	0	18	0	0	0	0	0	0	0	0	0
Bacteria; __Verrucomicrobia; __Spartobacteria; __Chthoniobacterales; __Chthoniobacteraceae; __Chthoniobacter; __uncultured_Verrucomicrobia_bacterium	Bacteria	__Verrucomicrobia	__Spartobacteria	__Chthoniobacterales	__Chthoniobacteraceae	__Chthoniobacter	0.67	3	HQ118513	FJ822627	EF018472	0	18	0	0	0	0	0	0	0	0	0	0	0	0	0	0
Bacteria; __Planctomycetes; __Planctomycetacia; __Planctomycetales; __Planctomycetaceae; __Planctomyces; __uncultured_bacterium	Bacteria	__Planctomycetes	__Planctomycetacia	__Planctomycetales	__Planctomycetaceae	__Planctomyces	0.67	3	EF632949	GU061192	JN177940	8	10	0	0	0	0	0	0	0	0	0	0	0	0	0	0
Bacteria; __Proteobacteria; __Gammaproteobacteria; __Xanthomonadales; __Xanthomonadaceae; __Rhodanobacter; __uncultured_bacterium	Bacteria	__Proteobacteria	__Gammaproteobacteria	__Xanthomonadales	__Xanthomonadaceae	__Rhodanobacter	1	3	JN023720	JN023776	JN023387	0	18	0	0	0	0	0	0	0	0	0	0	0	0	0	0
Bacteria; __Candidate_division_WS6; __uncultured_bacterium	Bacteria	__Candidate_division_WS6	__uncultured_bacterium	-	-	-	1	2	GQ264520	FJ710710	NA	18	0	0	0	0	0	0	0	0	0	0	0	0	0	0	0
Bacteria; __Acidobacteria; __Candidatus_Solibacter	Bacteria	__Acidobacteria	__Candidatus_Solibacter	-	-	-	1	3	JN023278	EF125937	HQ598900	0	10	0	0	0	0	0	0	5	0	3	0	0	0	0	0
Bacteria; __Acidobacteria; __Holophagae; __43F-1404R	Bacteria	__Acidobacteria	__Holophagae	__43F-1404R	-	-	1	3	GU454881	FQ660190	AB252947	0	11	0	7	0	0	0	0	0	0	0	0	0	0	0	0
Bacteria; __Actinobacteria; __Thermoleophilia; __Gaiellales; __uncultured; __uncultured_bacterium	Bacteria	__Actinobacteria	__Thermoleophilia	__Gaiellales	__uncultured	__uncultured_bacterium	0.67	3	FJ478549	EU132991	GU983316	9	0	0	0	0	0	0	0	0	0	9	0	0	0	0	0
Bacteria; __Planctomycetes; __Planctomycetacia; __Planctomycetales; __Planctomycetaceae; __uncultured; __uncultured_bacterium	Bacteria	__Planctomycetes	__Planctomycetacia	__Planctomycetales	__Planctomycetaceae	__uncultured	0.67	3	JQ311831	EU135188	FJ536899	11	0	0	0	0	0	0	0	0	0	0	0	0	3	3	0
Unassigned	Unassigned	-	-	-	-	-	1	1	NA	NA	NA	17	0	0	0	0	0	0	0	0	0	0	0	0	0	0	0
Bacteria; __Verrucomicrobia; __Spartobacteria; __Chthoniobacterales; __DA101_soil_group; __uncultured_bacterium	Bacteria	__Verrucomicrobia	__Spartobacteria	__Chthoniobacterales	__DA101_soil_group	__uncultured_bacterium	0.67	3	EF492922	DQ395984	HM459633	0	0	0	0	0	0	0	7	0	0	0	5	2	0	0	3
Bacteria; __Nitrospirae; __Nitrospira; __Nitrospirales; __0319-6A21; __uncultured_bacterium	Bacteria	__Nitrospirae	__Nitrospira	__Nitrospirales	__0319-6A21	__uncultured_bacterium	1	3	EU335431	EU881154	HM445481	0	8	0	0	0	0	8	0	0	0	0	1	0	0	0	0
Bacteria; __Chloroflexi; __Caldilineae; __Caldilineales; __Caldilineaceae; __Caldilinea; __uncultured_bacterium	Bacteria	__Chloroflexi	__Caldilineae	__Caldilineales	__Caldilineaceae	__Caldilinea	1	3	EU104284	FJ152757	HQ120836	0	17	0	0	0	0	0	0	0	0	0	0	0	0	0	0
Bacteria; __Verrucomicrobia; __OPB35_soil_group; __uncultured_bacterium	Bacteria	__Verrucomicrobia	__OPB35_soil_group	__uncultured_bacterium	-	-	1	3	FM201077	EU662434	EU662589	0	0	16	1	0	0	0	0	0	0	0	0	0	0	0	0
Bacteria; __NPL-UPA2	Bacteria	__NPL-UPA2	-	-	-	-	1	3	GU208257	FQ659464	FJ437883	0	0	0	17	0	0	0	0	0	0	0	0	0	0	0	0
Bacteria; __Chloroflexi; __S085; __uncultured_bacterium	Bacteria	__Chloroflexi	__S085	__uncultured_bacterium	-	-	1	3	EF019505	FN421727	EU134253	11	0	0	0	0	0	0	0	0	0	0	0	0	0	0	6
Bacteria; __Planctomycetes; __Planctomycetacia; __Planctomycetales; __Planctomycetaceae; __Pirellula; __uncultured_bacterium	Bacteria	__Planctomycetes	__Planctomycetacia	__Planctomycetales	__Planctomycetaceae	__Pirellula	0.67	3	HQ190304	FJ543083	AB630619	0	17	0	0	0	0	0	0	0	0	0	0	0	0	0	0
Bacteria; __Proteobacteria; __Betaproteobacteria; __Burkholderiales; __Burkholderiaceae; __Burkholderia	Bacteria	__Proteobacteria	__Betaproteobacteria	__Burkholderiales	__Burkholderiaceae	__Burkholderia	1	3	AB665291	AM489502	DQ419958	0	0	0	0	0	0	3	3	0	0	0	7	0	4	0	0
Bacteria; __Proteobacteria; __Deltaproteobacteria; __Myxococcales; __Sorangiineae; __Sandaracinaceae; __uncultured_bacterium	Bacteria	__Proteobacteria	__Deltaproteobacteria	__Myxococcales	__Sorangiineae	__Sandaracinaceae	0.67	3	EF515980	DQ129313	FQ659626	0	10	0	0	0	0	0	7	0	0	0	0	0	0	0	0
Bacteria; __Proteobacteria; __Gammaproteobacteria; __NKB5; __uncultured_bacterium	Bacteria	__Proteobacteria	__Gammaproteobacteria	__NKB5	__uncultured_bacterium	-	0.67	3	GQ264261	AY741401	AB354629	0	13	0	0	0	0	0	0	0	0	0	0	0	0	0	4
Unassigned	Unassigned	-	-	-	-	-	1	1	NA	NA	NA	0	0	0	17	0	0	0	0	0	0	0	0	0	0	0	0
Bacteria; __Proteobacteria; __Deltaproteobacteria; __Myxococcales; __Nannocystineae; __Haliangiaceae; __Haliangium; __uncultured_bacterium	Bacteria	__Proteobacteria	__Deltaproteobacteria	__Myxococcales	__Nannocystineae	__Haliangiaceae	1	3	AB630777	EF515967	EU134430	17	0	0	0	0	0	0	0	0	0	0	0	0	0	0	0
Bacteria; __Planctomycetes; __Planctomycetacia; __Planctomycetales; __Planctomycetaceae; __uncultured	Bacteria	__Planctomycetes	__Planctomycetacia	__Planctomycetales	__Planctomycetaceae	__uncultured	1	3	FR749825	AF391976	HM595378	0	0	0	0	0	0	0	0	17	0	0	0	0	0	0	0
Unassigned	Unassigned	-	-	-	-	-	1	1	NA	NA	NA	0	17	0	0	0	0	0	0	0	0	0	0	0	0	0	0
Bacteria; __Bacteroidetes; __Bacteroidia; __Bacteroidales; __Porphyromonadaceae; __Parabacteroides; __uncultured_bacterium	Bacteria	__Bacteroidetes	__Bacteroidia	__Bacteroidales	__Porphyromonadaceae	__Parabacteroides	1	3	FJ879843	FJ879254	FJ879305	0	0	0	4	8	5	0	0	0	0	0	0	0	0	0	0
Bacteria; __Proteobacteria; __Alphaproteobacteria; __Sphingomonadales; __Sphingomonadaceae; __Sphingobium; __uncultured_bacterium	Bacteria	__Proteobacteria	__Alphaproteobacteria	__Sphingomonadales	__Sphingomonadaceae	__Sphingobium	0.67	3	GQ487908	CU927556	AY328844	0	0	0	0	0	17	0	0	0	0	0	0	0	0	0	0
Bacteria; __Chloroflexi; __Caldilineae; __Caldilineales; __Caldilineaceae; __Caldilinea; __uncultured_bacterium	Bacteria	__Chloroflexi	__Caldilineae	__Caldilineales	__Caldilineaceae	__Caldilinea	1	3	EF516980	CU921400	AB630824	0	0	3	14	0	0	0	0	0	0	0	0	0	0	0	0
Bacteria; __Bacteroidetes; __Sphingobacteriia; __Sphingobacteriales; __Chitinophagaceae; __Ferruginibacter; __uncultured_bacterium	Bacteria	__Bacteroidetes	__Sphingobacteriia	__Sphingobacteriales	__Chitinophagaceae	__Ferruginibacter	1	3	EU937880	EU937875	GQ396808	0	0	0	0	0	0	17	0	0	0	0	0	0	0	0	0
Bacteria; __Proteobacteria; __Betaproteobacteria; __Burkholderiales; __Comamonadaceae; __Aquincola; __Aquincola_tertiaricarbonis	Bacteria	__Proteobacteria	__Betaproteobacteria	__Burkholderiales	__Comamonadaceae	__Aquincola	0.67	3	DQ436455	DQ656489	JF808931	0	0	0	0	0	0	0	8	0	0	9	0	0	0	0	0
Bacteria; __Actinobacteria; __Micromonosporales; __Micromonosporaceae; __Rugosimonospora	Bacteria	__Actinobacteria	__Micromonosporales	__Micromonosporaceae	__Rugosimonospora	-	0.67	3	FM208262	FM208261	FJ572006	0	0	0	0	0	0	6	0	4	0	2	0	0	2	0	3
Bacteria; __Cyanobacteria; __WD272; __uncultured_bacterium	Bacteria	__Cyanobacteria	__WD272	__uncultured_bacterium	-	-	0.67	3	FJ625338	FJ624892	AY913591	9	8	0	0	0	0	0	0	0	0	0	0	0	0	0	0
Bacteria; __Actinobacteria; __Micrococcales; __Intrasporangiaceae; __Ornithinimicrobium; __Ornithinicoccus	Bacteria	__Actinobacteria	__Micrococcales	__Intrasporangiaceae	__Ornithinimicrobium	__Ornithinicoccus	0.67	3	FR874098	AB188219	AB098588	0	0	9	0	4	0	0	0	0	0	3	0	0	1	0	0
Bacteria; __Bacteroidetes; __Sphingobacteriia; __Sphingobacteriales; __Chitinophagaceae; __Ferruginibacter; __uncultured_bacterium	Bacteria	__Bacteroidetes	__Sphingobacteriia	__Sphingobacteriales	__Chitinophagaceae	__Ferruginibacter	1	3	JN391779	JN391824	JN391812	0	0	17	0	0	0	0	0	0	0	0	0	0	0	0	0
Bacteria; __Proteobacteria; __Alphaproteobacteria; __Rhodospirillales; __Rhodospirillaceae; __uncultured; __uncultured_bacterium	Bacteria	__Proteobacteria	__Alphaproteobacteria	__Rhodospirillales	__Rhodospirillaceae	__uncultured	1	3	HQ682040	AY945895	EF648097	0	0	5	12	0	0	0	0	0	0	0	0	0	0	0	0
Bacteria; __Candidate_division_OD1; __uncultured_bacterium	Bacteria	__Candidate_division_OD1	__uncultured_bacterium	-	-	-	1	2	HM129247	AF524023	NA	0	0	0	0	0	0	0	0	0	0	0	0	0	0	0	17
Unassigned	Unassigned	-	-	-	-	-	1	1	NA	NA	NA	0	0	0	0	0	0	17	0	0	0	0	0	0	0	0	0
Bacteria; __Proteobacteria; __Deltaproteobacteria; __Myxococcales; __Nannocystineae; __Haliangiaceae; __Haliangium; __uncultured_bacterium	Bacteria	__Proteobacteria	__Deltaproteobacteria	__Myxococcales	__Nannocystineae	__Haliangiaceae	0.67	3	JN391973	HQ327191	AY921674	0	0	0	0	0	17	0	0	0	0	0	0	0	0	0	0
Bacteria; __Actinobacteria; __Frankiales; __Acidothermaceae; __Acidothermus	Bacteria	__Actinobacteria	__Frankiales	__Acidothermaceae	__Acidothermus	-	0.67	3	EU133137	JF833791	AB462291	0	0	0	0	0	0	17	0	0	0	0	0	0	0	0	0
Unassigned	Unassigned	-	-	-	-	-	1	1	NA	NA	NA	0	0	0	0	0	0	0	0	0	0	0	0	17	0	0	0
Bacteria; __Proteobacteria; __Gammaproteobacteria; __Xanthomonadales; __Xanthomonadaceae; __uncultured; __Xanthomonas	Bacteria	__Proteobacteria	__Gammaproteobacteria	__Xanthomonadales	__Xanthomonadaceae	__uncultured	0.67	3	HQ120280	JN571043	DQ213024	0	0	0	0	7	10	0	0	0	0	0	0	0	0	0	0
Unassigned	Unassigned	-	-	-	-	-	1	1	NA	NA	NA	0	0	0	0	0	0	0	0	0	0	0	0	1	16	0	0
Bacteria; __Bacteroidetes; __Sphingobacteriia; __Sphingobacteriales; __Chitinophagaceae; __uncultured; __uncultured_bacterium	Bacteria	__Bacteroidetes	__Sphingobacteriia	__Sphingobacteriales	__Chitinophagaceae	__uncultured	1	3	FJ710755	HQ681959	HQ681960	0	2	0	0	0	15	0	0	0	0	0	0	0	0	0	0
Bacteria; __Actinobacteria; __Thermoleophilia; __Solirubrobacterales; __Conexibacteraceae; __Conexibacter; __uncultured_bacterium	Bacteria	__Actinobacteria	__Thermoleophilia	__Solirubrobacterales	__Conexibacteraceae	__Conexibacter	0.67	3	DQ906063	GU731335	FJ466364	6	4	0	0	0	0	0	0	0	0	0	0	7	0	0	0
Bacteria; __Acidobacteria; __Acidobacteriales; __Acidobacteriaceae; __uncultured; __uncultured_bacterium	Bacteria	__Acidobacteria	__Acidobacteriales	__Acidobacteriaceae	__uncultured	__uncultured_bacterium	1	3	EU881244	GQ402624	AB672276	0	0	0	0	0	0	13	0	0	0	2	2	0	0	0	0
Bacteria; __Actinobacteria; __Micrococcales; __Microbacteriaceae; __Candidatus_Planktoluna; __uncultured_actinobacterium	Bacteria	__Actinobacteria	__Micrococcales	__Microbacteriaceae	__Candidatus_Planktoluna	__uncultured_actinobacterium	1	3	AJ575511	AJ575539	DQ316374	0	0	0	17	0	0	0	0	0	0	0	0	0	0	0	0
Unassigned	Unassigned	-	-	-	-	-	1	1	NA	NA	NA	0	0	0	0	17	0	0	0	0	0	0	0	0	0	0	0
Bacteria; __Cyanobacteria	Bacteria	__Cyanobacteria	-	-	-	-	1	3	FJ230828	EF150855	HM241076	0	0	0	0	0	0	9	0	0	0	0	0	0	0	8	0
Bacteria; __Proteobacteria; __Deltaproteobacteria; __Desulfovibrionales; __Desulfomicrobiaceae; __Desulfomicrobium; __uncultured_bacterium	Bacteria	__Proteobacteria	__Deltaproteobacteria	__Desulfovibrionales	__Desulfomicrobiaceae	__Desulfomicrobium	1	3	CU925630	CU926834	EU234238	0	0	0	17	0	0	0	0	0	0	0	0	0	0	0	0
Bacteria; __Verrucomicrobia; __Candidatus_Methylacidiphilum; __uncultured_bacterium	Bacteria	__Verrucomicrobia	__Candidatus_Methylacidiphilum	__uncultured_bacterium	-	-	0.67	3	EU680463	HQ462506	JQ311849	8	9	0	0	0	0	0	0	0	0	0	0	0	0	0	0
Bacteria; __Planctomycetes; __Planctomycetacia; __Planctomycetales; __Planctomycetaceae; __uncultured; __uncultured_planctomycete	Bacteria	__Planctomycetes	__Planctomycetacia	__Planctomycetales	__Planctomycetaceae	__uncultured	0.67	3	EF018393	GQ339148	JN867691	0	0	0	0	0	0	0	0	0	0	0	0	17	0	0	0
Bacteria; __Proteobacteria; __Betaproteobacteria; __Burkholderiales; __Comamonadaceae; __Limnohabitans; __uncultured_bacterium	Bacteria	__Proteobacteria	__Betaproteobacteria	__Burkholderiales	__Comamonadaceae	__Limnohabitans	0.67	3	EU800431	EU801765	AY948024	0	0	0	17	0	0	0	0	0	0	0	0	0	0	0	0
Bacteria; __Proteobacteria; __Betaproteobacteria; __Burkholderiales; __Comamonadaceae; __Acidovorax; __uncultured_bacterium	Bacteria	__Proteobacteria	__Betaproteobacteria	__Burkholderiales	__Comamonadaceae	__Acidovorax	0.67	3	AY081973	HM363229	HM363275	0	0	0	17	0	0	0	0	0	0	0	0	0	0	0	0
Bacteria; __Actinobacteria; __Propionibacteriales; __Nocardioidaceae; __Marmoricola	Bacteria	__Actinobacteria	__Propionibacteriales	__Nocardioidaceae	__Marmoricola	-	0.67	3	DQ125835	FJ894328	FN386750	0	17	0	0	0	0	0	0	0	0	0	0	0	0	0	0
Bacteria; __Proteobacteria; __Gammaproteobacteria; __Legionellales; __Coxiellaceae; __Aquicella	Bacteria	__Proteobacteria	__Gammaproteobacteria	__Legionellales	__Coxiellaceae	__Aquicella	1	3	AJ295651	AJ536872	BD356821	17	0	0	0	0	0	0	0	0	0	0	0	0	0	0	0
Bacteria; __Proteobacteria; __Alphaproteobacteria; __Rhizobiales; __Xanthobacteraceae; __uncultured	Bacteria	__Proteobacteria	__Alphaproteobacteria	__Rhizobiales	__Xanthobacteraceae	__uncultured	0.67	3	EU335397	EU133489	DQ451522	0	0	0	0	0	0	0	0	0	0	17	0	0	0	0	0
Unassigned	Unassigned	-	-	-	-	-	1	1	NA	NA	NA	17	0	0	0	0	0	0	0	0	0	0	0	0	0	0	0
Bacteria; __Bacteroidetes; __Cytophagia; __Cytophagales; __Cytophagaceae; __Flexibacter; __uncultured_soil_bacterium	Bacteria	__Bacteroidetes	__Cytophagia	__Cytophagales	__Cytophagaceae	__Flexibacter	0.67	3	JF703332	FQ659790	FQ659101	17	0	0	0	0	0	0	0	0	0	0	0	0	0	0	0
Bacteria; __Proteobacteria; __Gammaproteobacteria; __Legionellales; __Coxiellaceae; __Coxiella	Bacteria	__Proteobacteria	__Gammaproteobacteria	__Legionellales	__Coxiellaceae	__Coxiella	1	3	EU134727	AB001521	EF092201	0	0	0	0	0	0	0	0	0	0	0	0	0	0	17	0
Bacteria; __Chlamydiae; __Chlamydiales; __Simkaniaceae; __Candidatus_Rhabdochlamydia	Bacteria	__Chlamydiae	__Chlamydiales	__Simkaniaceae	__Candidatus_Rhabdochlamydia	-	1	3	EU363465	FJ976099	FJ976100	0	0	0	0	0	0	0	0	0	0	0	0	0	0	0	17
Bacteria; __Acidobacteria; __DA052; __uncultured_bacterium	Bacteria	__Acidobacteria	__DA052	__uncultured_bacterium	-	-	1	3	GU127766	DQ984565	EF516082	8	0	0	0	0	0	5	0	0	0	0	4	0	0	0	0
Bacteria; __Planctomycetes; __Planctomycetacia; __Planctomycetales; __Planctomycetaceae; __Pirellula; __uncultured_bacterium	Bacteria	__Planctomycetes	__Planctomycetacia	__Planctomycetales	__Planctomycetaceae	__Pirellula	0.67	3	EU135142	HM241109	FJ849362	0	17	0	0	0	0	0	0	0	0	0	0	0	0	0	0
Bacteria; __Proteobacteria; __Gammaproteobacteria; __Legionellales; __Legionellaceae; __Legionella; __uncultured_bacterium	Bacteria	__Proteobacteria	__Gammaproteobacteria	__Legionellales	__Legionellaceae	__Legionella	0.67	3	DQ814502	JN380995	EU801531	0	0	0	0	17	0	0	0	0	0	0	0	0	0	0	0
Bacteria; __Bacteroidetes; __Sphingobacteriia; __Sphingobacteriales; __Chitinophagaceae; __Ferruginibacter; __uncultured_bacterium	Bacteria	__Bacteroidetes	__Sphingobacteriia	__Sphingobacteriales	__Chitinophagaceae	__Ferruginibacter	1	3	JN391830	JN391824	JN391769	0	0	0	17	0	0	0	0	0	0	0	0	0	0	0	0
Bacteria; __Firmicutes; __Bacilli; __Lactobacillales; __Lactobacillaceae; __Lactobacillus; __Lactobacillus_versmoldensis	Bacteria	__Firmicutes	__Bacilli	__Lactobacillales	__Lactobacillaceae	__Lactobacillus	0.67	3	AJ496791	BACR01000055	AB626056	0	0	0	17	0	0	0	0	0	0	0	0	0	0	0	0
Bacteria; __Acidobacteria; __Order_Incertae_Sedis; __Family_Incertae_Sedis; __Bryobacter; __uncultured_Acidobacteria_bacterium	Bacteria	__Acidobacteria	__Order_Incertae_Sedis	__Family_Incertae_Sedis	__Bryobacter	__uncultured_Acidobacteria_bacterium	0.67	3	EF019891	HQ597912	HQ598956	0	8	0	0	0	0	0	0	0	0	0	0	0	0	0	9
Bacteria; __Bacteroidetes; __Flavobacteria; __Flavobacteriales; __Flavobacteriaceae; __Elizabethkingia; __Elizabethkingia_meningoseptica	Bacteria	__Bacteroidetes	__Flavobacteria	__Flavobacteriales	__Flavobacteriaceae	__Elizabethkingia	0.67	3	AY509953	DQ355178	AF207076	0	0	0	17	0	0	0	0	0	0	0	0	0	0	0	0
Unassigned	Unassigned	-	-	-	-	-	1	1	NA	NA	NA	0	0	0	0	0	0	17	0	0	0	0	0	0	0	0	0
Bacteria; __Bacteroidetes; __Flavobacteria; __Flavobacteriales; __Cryomorphaceae; __Fluviicola; __uncultured_bacterium	Bacteria	__Bacteroidetes	__Flavobacteria	__Flavobacteriales	__Cryomorphaceae	__Fluviicola	1	3	HE574346	EU801202	HE574349	0	0	17	0	0	0	0	0	0	0	0	0	0	0	0	0
Bacteria; __Nitrospirae; __Nitrospira; __Nitrospirales; __4-29; __uncultured_bacterium	Bacteria	__Nitrospirae	__Nitrospira	__Nitrospirales	__4-29	__uncultured_bacterium	1	3	GU172181	AF523935	FJ625342	9	0	0	0	0	0	0	0	0	0	0	0	0	0	8	0
Bacteria; __Bacteroidetes; __Bacteroidia; __Bacteroidales; __Rikenellaceae; __Alistipes; __uncultured_bacterium	Bacteria	__Bacteroidetes	__Bacteroidia	__Bacteroidales	__Rikenellaceae	__Alistipes	1	3	DQ797420	FJ509911	FJ509914	0	0	0	16	0	0	0	0	0	0	0	0	0	0	0	0
Bacteria; __Firmicutes; __Bacilli; __Bacillales; __Planococcaceae	Bacteria	__Firmicutes	__Bacilli	__Bacillales	__Planococcaceae	-	1	3	HQ603002	AY576750	EU775989	0	0	0	0	16	0	0	0	0	0	0	0	0	0	0	0
Bacteria; __Chloroflexi; __Thermomicrobia; __JG30-KF-CM45; __uncultured_bacterium	Bacteria	__Chloroflexi	__Thermomicrobia	__JG30-KF-CM45	__uncultured_bacterium	-	1	3	FJ671960	CU920279	FJ671105	0	0	0	1	0	0	15	0	0	0	0	0	0	0	0	0
Bacteria; __Proteobacteria; __Betaproteobacteria; __Nitrosomonadales; __Nitrosomonadaceae; __uncultured; __uncultured_bacterium	Bacteria	__Proteobacteria	__Betaproteobacteria	__Nitrosomonadales	__Nitrosomonadaceae	__uncultured	1	3	HM445471	FJ478705	GQ396943	0	0	0	0	0	0	16	0	0	0	0	0	0	0	0	0
Bacteria; __Proteobacteria; __Deltaproteobacteria; __GR-WP33-30; __uncultured_bacterium	Bacteria	__Proteobacteria	__Deltaproteobacteria	__GR-WP33-30	__uncultured_bacterium	-	1	3	HM445128	JQ311903	EF018287	0	0	0	0	0	0	16	0	0	0	0	0	0	0	0	0
Bacteria; __Bacteroidetes; __Sphingobacteriia; __Sphingobacteriales; __Chitinophagaceae; __Ferruginibacter	Bacteria	__Bacteroidetes	__Sphingobacteriia	__Sphingobacteriales	__Chitinophagaceae	__Ferruginibacter	1	3	FN811224	FJ660599	FQ658519	0	0	0	0	0	0	16	0	0	0	0	0	0	0	0	0
Unassigned	Unassigned	-	-	-	-	-	1	1	NA	NA	NA	0	0	0	0	0	0	0	0	16	0	0	0	0	0	0	0
Bacteria; __Proteobacteria; __Alphaproteobacteria; __Sphingomonadales; __Sphingomonadaceae; __Sandarakinorhabdus	Bacteria	__Proteobacteria	__Alphaproteobacteria	__Sphingomonadales	__Sphingomonadaceae	__Sandarakinorhabdus	1	3	FR682702	FJ946587	HQ327177	0	9	0	0	0	0	0	0	0	0	0	7	0	0	0	0
Bacteria; __Proteobacteria; __Alphaproteobacteria; __Rhodobacterales; __Rhodobacteraceae; __uncultured	Bacteria	__Proteobacteria	__Alphaproteobacteria	__Rhodobacterales	__Rhodobacteraceae	__uncultured	0.67	3	JN825343	FJ543040	FJ825793	0	0	0	0	0	0	16	0	0	0	0	0	0	0	0	0
Bacteria; __Planctomycetes; __Planctomycetacia; __Planctomycetales; __Planctomycetaceae; __uncultured; __uncultured_planctomycete	Bacteria	__Planctomycetes	__Planctomycetacia	__Planctomycetales	__Planctomycetaceae	__uncultured	1	3	EF018393	JN867655	JN867657	16	0	0	0	0	0	0	0	0	0	0	0	0	0	0	0
Bacteria; __Planctomycetes; __Planctomycetacia; __Planctomycetales; __Planctomycetaceae; __Pir4_lineage; __uncultured_Pirellula_sp.	Bacteria	__Planctomycetes	__Planctomycetacia	__Planctomycetales	__Planctomycetaceae	__Pir4_lineage	0.67	3	FJ236061	FN594691	GQ263926	0	16	0	0	0	0	0	0	0	0	0	0	0	0	0	0
Bacteria; __Candidate_division_TM7; __uncultured_bacterium	Bacteria	__Candidate_division_TM7	__uncultured_bacterium	-	-	-	1	3	JF935216	AM991156	GQ340278	0	16	0	0	0	0	0	0	0	0	0	0	0	0	0	0
Bacteria; __Proteobacteria; __Gammaproteobacteria; __NKB5; __uncultured_bacterium	Bacteria	__Proteobacteria	__Gammaproteobacteria	__NKB5	__uncultured_bacterium	-	1	3	EU134789	AB630469	DQ814451	16	0	0	0	0	0	0	0	0	0	0	0	0	0	0	0
Bacteria; __Proteobacteria; __Deltaproteobacteria; __Myxococcales; __Nannocystineae; __Haliangiaceae; __Haliangium; __uncultured_Myxococcales_bacterium	Bacteria	__Proteobacteria	__Deltaproteobacteria	__Myxococcales	__Nannocystineae	__Haliangiaceae	0.67	3	FJ478568	EU449592	EU449601	0	16	0	0	0	0	0	0	0	0	0	0	0	0	0	0
Bacteria; __Cyanobacteria; __MLE1-12; __uncultured_bacterium	Bacteria	__Cyanobacteria	__MLE1-12	__uncultured_bacterium	-	-	1	3	HM444941	EU134277	HM444923	0	0	0	0	0	0	16	0	0	0	0	0	0	0	0	0
Bacteria; __Proteobacteria; __Gammaproteobacteria; __Xanthomonadales; __Sinobacteraceae; __Alkanibacter; __uncultured_bacterium	Bacteria	__Proteobacteria	__Gammaproteobacteria	__Xanthomonadales	__Sinobacteraceae	__Alkanibacter	0.67	3	DQ660837	EF157261	DQ660851	0	0	0	0	0	0	0	0	0	0	16	0	0	0	0	0
Bacteria; __Elusimicrobia; __Lineage_IIb; __uncultured_bacterium	Bacteria	__Elusimicrobia	__Lineage_IIb	__uncultured_bacterium	-	-	1	3	EU134596	GQ214126	EU134598	0	16	0	0	0	0	0	0	0	0	0	0	0	0	0	0
Bacteria; __Candidate_division_OD1; __uncultured_bacterium	Bacteria	__Candidate_division_OD1	__uncultured_bacterium	-	-	-	1	2	AB510988	JF697383	NA	16	0	0	0	0	0	0	0	0	0	0	0	0	0	0	0
Bacteria; __Proteobacteria; __Betaproteobacteria; __Burkholderiales; __Oxalobacteraceae; __Herbaspirillum	Bacteria	__Proteobacteria	__Betaproteobacteria	__Burkholderiales	__Oxalobacteraceae	__Herbaspirillum	0.67	3	EU704940	AJ863378	EU977743	16	0	0	0	0	0	0	0	0	0	0	0	0	0	0	0
Bacteria; __Bacteroidetes; __Cytophagia; __Cytophagales; __Cytophagaceae; __Flexibacter	Bacteria	__Bacteroidetes	__Cytophagia	__Cytophagales	__Cytophagaceae	__Flexibacter	1	3	EU589283	FR774778	EF019870	0	16	0	0	0	0	0	0	0	0	0	0	0	0	0	0
Bacteria; __Candidate_division_OD1; __uncultured_bacterium	Bacteria	__Candidate_division_OD1	__uncultured_bacterium	-	-	-	0.67	3	EF018926	AB510989	AY922093	0	16	0	0	0	0	0	0	0	0	0	0	0	0	0	0
Bacteria; __Acidobacteria; __Acidobacteriales; __Acidobacteriaceae; __uncultured; __uncultured_bacterium	Bacteria	__Acidobacteria	__Acidobacteriales	__Acidobacteriaceae	__uncultured	__uncultured_bacterium	1	3	EF516027	EU680441	EF516733	0	8	0	0	0	0	0	0	5	0	0	3	0	0	0	0
Unassigned	Unassigned	-	-	-	-	-	1	1	NA	NA	NA	0	0	0	0	0	0	0	0	0	0	0	16	0	0	0	0
Bacteria; __Acidobacteria; __Order_Incertae_Sedis; __Family_Incertae_Sedis; __Bryobacter; __uncultured_bacterium	Bacteria	__Acidobacteria	__Order_Incertae_Sedis	__Family_Incertae_Sedis	__Bryobacter	__uncultured_bacterium	0.67	3	HQ599046	FJ466160	FJ466256	12	0	0	0	0	0	0	0	4	0	0	0	0	0	0	0
Bacteria; __Bacteroidetes; __Flavobacteria; __Flavobacteriales; __Flavobacteriaceae; __Chryseobacterium; __Chryseobacterium_hominis	Bacteria	__Bacteroidetes	__Flavobacteria	__Flavobacteriales	__Flavobacteriaceae	__Chryseobacterium	0.67	3	AM423088	AM159184	AM423080	0	0	0	0	0	0	0	0	0	0	0	0	13	0	2	1
Bacteria; __Elusimicrobia; __Lineage_IIb; __uncultured_bacterium	Bacteria	__Elusimicrobia	__Lineage_IIb	__uncultured_bacterium	-	-	0.67	3	EU134596	GQ214126	EU589308	0	0	0	0	0	0	0	0	0	0	0	0	0	0	16	0
Bacteria; __Candidate_division_TM7; __uncultured_bacterium	Bacteria	__Candidate_division_TM7	__uncultured_bacterium	-	-	-	0.67	3	EU135380	EU861950	AM292615	16	0	0	0	0	0	0	0	0	0	0	0	0	0	0	0
Unassigned	Unassigned	-	-	-	-	-	1	1	NA	NA	NA	0	0	0	0	0	0	0	0	16	0	0	0	0	0	0	0
Bacteria; __Proteobacteria; __Deltaproteobacteria; __Myxococcales; __Sorangiineae; __Polyangiaceae; __Sorangium; __uncultured_bacterium	Bacteria	__Proteobacteria	__Deltaproteobacteria	__Myxococcales	__Sorangiineae	__Polyangiaceae	1	3	HQ609712	AB286604	GQ480123	0	0	0	16	0	0	0	0	0	0	0	0	0	0	0	0
Unassigned	Unassigned	-	-	-	-	-	1	1	NA	NA	NA	0	0	0	0	16	0	0	0	0	0	0	0	0	0	0	0
Bacteria; __Planctomycetes; __Planctomycetacia; __Planctomycetales; __Planctomycetaceae; __uncultured; __uncultured_bacterium	Bacteria	__Planctomycetes	__Planctomycetacia	__Planctomycetales	__Planctomycetaceae	__uncultured	0.67	3	GU731338	EF018875	AB630867	0	0	0	0	0	0	12	1	0	0	0	0	3	0	0	0
Bacteria; __Actinobacteria; __Propionibacteriales; __Nocardioidaceae; __Nocardioides	Bacteria	__Actinobacteria	__Propionibacteriales	__Nocardioidaceae	__Nocardioides	-	1	3	GQ396873	FR682687	AF005008	0	16	0	0	0	0	0	0	0	0	0	0	0	0	0	0
Bacteria; __Bacteroidetes; __Sphingobacteriia; __Sphingobacteriales; __Chitinophagaceae; __uncultured	Bacteria	__Bacteroidetes	__Sphingobacteriia	__Sphingobacteriales	__Chitinophagaceae	__uncultured	1	2	FJ466261	FJ536888	NA	8	0	0	0	0	0	0	0	0	0	0	0	0	0	0	8
Bacteria; __Chloroflexi; __Ktedonobacteria; __Ktedonobacterales; __Ktedonobacteraceae; __uncultured; __uncultured_bacterium	Bacteria	__Chloroflexi	__Ktedonobacteria	__Ktedonobacterales	__Ktedonobacteraceae	__uncultured	1	1	EF516541	NA	NA	0	16	0	0	0	0	0	0	0	0	0	0	0	0	0	0
Bacteria; __Chlamydiae; __Chlamydiales; __Parachlamydiaceae; __Neochlamydia; __Neochlamydia_hartmannellae	Bacteria	__Chlamydiae	__Chlamydiales	__Parachlamydiaceae	__Neochlamydia	__Neochlamydia_hartmannellae	1	1	AF177275	NA	NA	16	0	0	0	0	0	0	0	0	0	0	0	0	0	0	0
Bacteria; __Bacteroidetes; __Sphingobacteriia; __Sphingobacteriales; __Sphingobacteriaceae; __Mucilaginibacter; __uncultured_Mucilaginibacter_sp.	Bacteria	__Bacteroidetes	__Sphingobacteriia	__Sphingobacteriales	__Sphingobacteriaceae	__Mucilaginibacter	0.67	3	AY963332	JN629030	JN629031	0	0	0	0	0	0	0	0	0	0	0	0	8	0	0	8
Bacteria; __Chlorobi; __Ignavibacteria; __Ignavibacteriales; __PHOS-HE36; __uncultured_bacterium	Bacteria	__Chlorobi	__Ignavibacteria	__Ignavibacteriales	__PHOS-HE36	__uncultured_bacterium	1	3	AY548932	AY548931	EU888817	0	0	0	0	11	5	0	0	0	0	0	0	0	0	0	0
Bacteria; __Bacteroidetes; __Flavobacteria; __Flavobacteriales; __Flavobacteriaceae; __Myroides; __Myroides_sp._M09-0166	Bacteria	__Bacteroidetes	__Flavobacteria	__Flavobacteriales	__Flavobacteriaceae	__Myroides	0.67	3	BAEX01000161	HQ671078	GQ443102	0	0	0	0	16	0	0	0	0	0	0	0	0	0	0	0
Unassigned	Unassigned	-	-	-	-	-	1	1	NA	NA	NA	0	0	0	0	16	0	0	0	0	0	0	0	0	0	0	0
Bacteria; __Armatimonadetes; __uncultured_bacterium	Bacteria	__Armatimonadetes	__uncultured_bacterium	-	-	-	0.67	3	HQ114053	HQ114196	JF833904	16	0	0	0	0	0	0	0	0	0	0	0	0	0	0	0
Bacteria; __Acidobacteria; __Holophagae; __32-20; __uncultured_bacterium	Bacteria	__Acidobacteria	__Holophagae	__32-20	__uncultured_bacterium	-	1	3	GQ339146	HM445509	GQ339122	9	4	0	0	0	0	1	0	0	0	0	0	0	0	0	2
Unassigned	Unassigned	-	-	-	-	-	1	1	NA	NA	NA	0	0	0	0	0	0	16	0	0	0	0	0	0	0	0	0
Bacteria; __Planctomycetes; __Phycisphaerae; __WD2101_soil_group; __uncultured_bacterium	Bacteria	__Planctomycetes	__Phycisphaerae	__WD2101_soil_group	__uncultured_bacterium	-	1	3	AY963403	EU135131	EU135087	16	0	0	0	0	0	0	0	0	0	0	0	0	0	0	0
Bacteria; __Acidobacteria; __Acidobacteriales; __Acidobacteriaceae; __Acidobacterium; __uncultured_bacterium	Bacteria	__Acidobacteria	__Acidobacteriales	__Acidobacteriaceae	__Acidobacterium	__uncultured_bacterium	0.67	3	FJ466284	HQ598998	FJ466443	1	1	0	0	0	0	0	1	3	0	1	1	3	0	2	3
Bacteria; __Proteobacteria; __Alphaproteobacteria; __Rhizobiales; __Xanthobacteraceae; __uncultured	Bacteria	__Proteobacteria	__Alphaproteobacteria	__Rhizobiales	__Xanthobacteraceae	__uncultured	0.67	3	FJ625327	AY913566	DQ451455	0	16	0	0	0	0	0	0	0	0	0	0	0	0	0	0
Bacteria; __Bacteroidetes; __Sphingobacteriia; __Sphingobacteriales; __NS11-12_marine_group; __uncultured_bacterium	Bacteria	__Bacteroidetes	__Sphingobacteriia	__Sphingobacteriales	__NS11-12_marine_group	__uncultured_bacterium	1	3	HM459681	HM459687	HM459671	0	16	0	0	0	0	0	0	0	0	0	0	0	0	0	0
Bacteria; __Firmicutes; __Clostridia; __Clostridiales; __Ruminococcaceae; __uncultured; __uncultured_bacterium	Bacteria	__Firmicutes	__Clostridia	__Clostridiales	__Ruminococcaceae	__uncultured	1	3	DQ806041	EU774667	FJ371908	0	0	0	0	0	16	0	0	0	0	0	0	0	0	0	0
Bacteria; __Proteobacteria; __Alphaproteobacteria; __Sphingomonadales; __Sphingomonadaceae; __Novosphingobium; __uncultured_bacterium	Bacteria	__Proteobacteria	__Alphaproteobacteria	__Sphingomonadales	__Sphingomonadaceae	__Novosphingobium	0.67	3	DQ463199	JN023235	DQ088789	10	0	0	0	0	0	0	0	0	0	6	0	0	0	0	0
Bacteria; __Proteobacteria; __Gammaproteobacteria; __Xanthomonadales; __Xanthomonadaceae; __uncultured	Bacteria	__Proteobacteria	__Gammaproteobacteria	__Xanthomonadales	__Xanthomonadaceae	__uncultured	1	3	HQ436500	FM873350	AY921780	0	0	0	0	0	0	16	0	0	0	0	0	0	0	0	0
Bacteria; __Proteobacteria; __Deltaproteobacteria; __Myxococcales; __Nannocystineae; __Haliangiaceae; __Haliangium; __uncultured_bacterium	Bacteria	__Proteobacteria	__Deltaproteobacteria	__Myxococcales	__Nannocystineae	__Haliangiaceae	1	3	EF580963	FJ152793	HM186401	0	16	0	0	0	0	0	0	0	0	0	0	0	0	0	0
Unassigned	Unassigned	-	-	-	-	-	1	1	NA	NA	NA	0	0	0	0	0	0	0	16	0	0	0	0	0	0	0	0
Bacteria; __TM6; __uncultured_bacterium	Bacteria	__TM6	__uncultured_bacterium	-	-	-	1	2	HM186683	HM749715	NA	0	0	0	0	0	0	0	0	0	0	0	0	2	0	14	0
Unassigned	Unassigned	-	-	-	-	-	1	1	NA	NA	NA	0	0	0	0	0	0	0	0	0	0	0	0	0	0	16	0
Bacteria; __Proteobacteria; __Betaproteobacteria; __Burkholderiales; __Comamonadaceae; __Comamonas	Bacteria	__Proteobacteria	__Betaproteobacteria	__Burkholderiales	__Comamonadaceae	__Comamonas	0.67	3	AY947966	EU465081	DQ356899	0	0	16	0	0	0	0	0	0	0	0	0	0	0	0	0
Bacteria; __Planctomycetes; __OM190; __uncultured_bacterium	Bacteria	__Planctomycetes	__OM190	__uncultured_bacterium	-	-	1	3	FJ208842	BX294710	BX294678	0	0	0	0	16	0	0	0	0	0	0	0	0	0	0	0
Bacteria; __Bacteroidetes; __Cytophagia; __Cytophagales; __Cytophagaceae; __Sporocytophaga; __uncultured_bacterium	Bacteria	__Bacteroidetes	__Cytophagia	__Cytophagales	__Cytophagaceae	__Sporocytophaga	0.67	3	FM877673	EU133643	JF429098	16	0	0	0	0	0	0	0	0	0	0	0	0	0	0	0
Bacteria; __Bacteroidetes; __Flavobacteria; __Flavobacteriales; __Flavobacteriaceae; __Flavobacterium	Bacteria	__Bacteroidetes	__Flavobacteria	__Flavobacteriales	__Flavobacteriaceae	__Flavobacterium	1	3	HM129252	AY947917	JQ318875	0	0	0	0	16	0	0	0	0	0	0	0	0	0	0	0
Bacteria; __Planctomycetes; __Planctomycetacia; __Planctomycetales; __Planctomycetaceae; __Gemmata; __uncultured_bacterium	Bacteria	__Planctomycetes	__Planctomycetacia	__Planctomycetales	__Planctomycetaceae	__Gemmata	1	3	HM187229	EU135292	EU881297	0	16	0	0	0	0	0	0	0	0	0	0	0	0	0	0
Bacteria; __Bacteroidetes; __Sphingobacteriia; __Sphingobacteriales; __Chitinophagaceae; __uncultured	Bacteria	__Bacteroidetes	__Sphingobacteriia	__Sphingobacteriales	__Chitinophagaceae	__uncultured	1	3	JF703357	JF833688	JF922313	0	0	0	0	0	0	11	0	0	0	0	5	0	0	0	0
Bacteria; __Chloroflexi; __Anaerolineae; __Anaerolineales	Bacteria	__Chloroflexi	__Anaerolineae	__Anaerolineales	-	-	0.67	3	JN391681	EF589981	FQ658675	0	0	16	0	0	0	0	0	0	0	0	0	0	0	0	0
Bacteria; __Bacteroidetes; __Flavobacteria; __Flavobacteriales; __Flavobacteriaceae; __Flavobacterium	Bacteria	__Bacteroidetes	__Flavobacteria	__Flavobacteriales	__Flavobacteriaceae	__Flavobacterium	1	3	FJ801177	AY436806	DQ178976	0	0	0	0	0	16	0	0	0	0	0	0	0	0	0	0
Bacteria; __Proteobacteria; __Gammaproteobacteria; __Xanthomonadales; __Xanthomonadaceae; __Arenimonas; __uncultured_bacterium	Bacteria	__Proteobacteria	__Gammaproteobacteria	__Xanthomonadales	__Xanthomonadaceae	__Arenimonas	0.67	3	EF516590	EF020325	HQ114145	0	0	0	0	0	0	16	0	0	0	0	0	0	0	0	0
Bacteria; __Planctomycetes; __Planctomycetacia; __Planctomycetales; __Planctomycetaceae; __uncultured; __uncultured_planctomycete	Bacteria	__Planctomycetes	__Planctomycetacia	__Planctomycetales	__Planctomycetaceae	__uncultured	0.67	3	FR749825	EU135218	JN867655	0	16	0	0	0	0	0	0	0	0	0	0	0	0	0	0
Bacteria; __Bacteroidetes; __Sphingobacteriia; __Sphingobacteriales; __Chitinophagaceae; __Ferruginibacter; __uncultured_bacterium	Bacteria	__Bacteroidetes	__Sphingobacteriia	__Sphingobacteriales	__Chitinophagaceae	__Ferruginibacter	0.67	3	JN391631	FJ177530	AY302126	0	0	0	0	0	0	0	0	0	0	0	16	0	0	0	0
Bacteria; __Proteobacteria; __Deltaproteobacteria; __Bdellovibrionales; __Bdellovibrionaceae; __OM27_clade; __uncultured_bacterium	Bacteria	__Proteobacteria	__Deltaproteobacteria	__Bdellovibrionales	__Bdellovibrionaceae	__OM27_clade	1	3	JN609317	JN609309	DQ513058	0	0	0	0	16	0	0	0	0	0	0	0	0	0	0	0
Bacteria; __Candidate_division_OD1; __uncultured_soil_bacterium	Bacteria	__Candidate_division_OD1	__uncultured_soil_bacterium	-	-	-	1	1	DQ128629	NA	NA	0	13	0	0	0	0	3	0	0	0	0	0	0	0	0	0
Bacteria; __Proteobacteria; __Betaproteobacteria; __Rhodocyclales; __Rhodocyclaceae; __Propionivibrio; __uncultured_bacterium	Bacteria	__Proteobacteria	__Betaproteobacteria	__Rhodocyclales	__Rhodocyclaceae	__Propionivibrio	0.67	3	JF309182	HM141826	DQ676380	0	0	16	0	0	0	0	0	0	0	0	0	0	0	0	0
Bacteria; __Proteobacteria; __Gammaproteobacteria; __Legionellales; __Coxiellaceae; __Aquicella; __uncultured_gamma_proteobacterium	Bacteria	__Proteobacteria	__Gammaproteobacteria	__Legionellales	__Coxiellaceae	__Aquicella	0.67	3	AJ519658	FM877660	HM445502	0	0	0	0	0	0	16	0	0	0	0	0	0	0	0	0
Bacteria; __Planctomycetes; __Planctomycetacia; __Planctomycetales; __Planctomycetaceae; __Planctomyces; __uncultured_bacterium	Bacteria	__Planctomycetes	__Planctomycetacia	__Planctomycetales	__Planctomycetaceae	__Planctomyces	0.67	3	GQ402618	FJ624888	FJ236057	0	0	0	0	0	0	15	0	0	0	0	0	0	0	0	0
Bacteria; __Actinobacteria; __Thermoleophilia; __Solirubrobacterales; __TM146	Bacteria	__Actinobacteria	__Thermoleophilia	__Solirubrobacterales	__TM146	-	1	3	GU731275	X92699	EU861899	0	0	0	0	0	0	0	0	0	0	10	0	0	0	5	0
Bacteria; __Chloroflexi; __JG37-AG-4; __uncultured_bacterium	Bacteria	__Chloroflexi	__JG37-AG-4	__uncultured_bacterium	-	-	1	3	EF018498	JF833553	JF833937	0	0	0	0	0	0	15	0	0	0	0	0	0	0	0	0
Bacteria; __Bacteroidetes; __Cytophagia; __Cytophagales; __Cytophagaceae; __Flexibacter; __uncultured_bacterium	Bacteria	__Bacteroidetes	__Cytophagia	__Cytophagales	__Cytophagaceae	__Flexibacter	1	3	EU937938	AB619698	AB240353	0	15	0	0	0	0	0	0	0	0	0	0	0	0	0	0
Bacteria; __Proteobacteria; __Gammaproteobacteria; __Chromatiales; __Ectothiorhodospiraceae; __Acidiferrobacter	Bacteria	__Proteobacteria	__Gammaproteobacteria	__Chromatiales	__Ectothiorhodospiraceae	__Acidiferrobacter	1	3	JF344675	HQ191081	FJ497635	0	0	0	0	0	0	0	0	0	0	0	0	0	0	15	0
Bacteria; __Actinobacteria; __Frankiales; __Acidothermaceae; __Acidothermus; __uncultured_bacterium	Bacteria	__Actinobacteria	__Frankiales	__Acidothermaceae	__Acidothermus	__uncultured_bacterium	0.67	3	AY326625	AF523918	FJ625373	10	0	0	0	0	0	0	0	2	0	3	0	0	0	0	0
Bacteria; __Proteobacteria; __Betaproteobacteria; __SC-I-84	Bacteria	__Proteobacteria	__Betaproteobacteria	__SC-I-84	-	-	1	3	EU861878	EF018305	JF833870	0	15	0	0	0	0	0	0	0	0	0	0	0	0	0	0
Bacteria	Bacteria	-	-	-	-	-	1	2	EU680452	EF019055	NA	0	15	0	0	0	0	0	0	0	0	0	0	0	0	0	0
Bacteria; __Proteobacteria; __Gammaproteobacteria; __Pseudomonadales; __Pseudomonadaceae; __Azotobacter; __Azotobacter_chroococcum	Bacteria	__Proteobacteria	__Gammaproteobacteria	__Pseudomonadales	__Pseudomonadaceae	__Azotobacter	0.67	3	EF634040	EF634039	EF634032	0	0	0	0	0	0	0	0	0	0	0	0	0	1	0	14
Bacteria; __Proteobacteria; __Deltaproteobacteria; __Bdellovibrionales; __Bdellovibrionaceae; __Bdellovibrio	Bacteria	__Proteobacteria	__Deltaproteobacteria	__Bdellovibrionales	__Bdellovibrionaceae	__Bdellovibrio	1	3	FJ466248	FQ659364	JN409104	2	0	0	0	0	0	13	0	0	0	0	0	0	0	0	0
Bacteria; __Firmicutes; __Erysipelotrichi; __Erysipelotrichales; __Erysipelotrichaceae; __Asteroleplasma; __uncultured_bacterium	Bacteria	__Firmicutes	__Erysipelotrichi	__Erysipelotrichales	__Erysipelotrichaceae	__Asteroleplasma	1	3	FJ984704	FJ984646	FJ984651	0	0	0	0	0	0	0	15	0	0	0	0	0	0	0	0
Bacteria; __Proteobacteria; __Alphaproteobacteria; __Rhodospirillales; __DA111; __uncultured_bacterium	Bacteria	__Proteobacteria	__Alphaproteobacteria	__Rhodospirillales	__DA111	__uncultured_bacterium	0.67	3	AY963489	AF523951	JF833642	4	0	0	0	0	0	0	3	0	0	5	0	0	0	3	0
Bacteria; __Actinobacteria; __Acidimicrobiia; __Acidimicrobiales; __TM214; __uncultured_bacterium	Bacteria	__Actinobacteria	__Acidimicrobiia	__Acidimicrobiales	__TM214	__uncultured_bacterium	0.67	3	GQ402557	EU370318	HQ730644	0	0	0	0	0	0	0	0	0	0	15	0	0	0	0	0
Bacteria; __Planctomycetes; __Phycisphaerae; __Phycisphaerales; __Phycisphaeraceae; __AKYG587; __uncultured_bacterium	Bacteria	__Planctomycetes	__Phycisphaerae	__Phycisphaerales	__Phycisphaeraceae	__AKYG587	1	3	EU135058	HQ114160	HQ114019	0	15	0	0	0	0	0	0	0	0	0	0	0	0	0	0
Bacteria; __Elusimicrobia; __Lineage_IIa	Bacteria	__Elusimicrobia	__Lineage_IIa	-	-	-	1	3	FM866302	EU044238	AM936592	0	15	0	0	0	0	0	0	0	0	0	0	0	0	0	0
Bacteria; __Acidobacteria; __DA023; __uncultured_bacterium	Bacteria	__Acidobacteria	__DA023	__uncultured_bacterium	-	-	0.67	3	HQ119341	HQ597360	FJ624936	0	15	0	0	0	0	0	0	0	0	0	0	0	0	0	0
Unassigned	Unassigned	-	-	-	-	-	1	1	NA	NA	NA	0	0	0	0	0	0	15	0	0	0	0	0	0	0	0	0
Bacteria; __Candidate_division_OP11; __uncultured_bacterium	Bacteria	__Candidate_division_OP11	__uncultured_bacterium	-	-	-	1	2	AB630931	DQ415748	NA	0	0	0	0	0	0	15	0	0	0	0	0	0	0	0	0
Bacteria; __Bacteroidetes; __Sphingobacteriia; __Sphingobacteriales; __Chitinophagaceae; __uncultured; __Bacteroidetes	Bacteria	__Bacteroidetes	__Sphingobacteriia	__Sphingobacteriales	__Chitinophagaceae	__uncultured	0.67	3	FN554385	FN554386	GQ263517	0	0	0	0	0	0	15	0	0	0	0	0	0	0	0	0
Bacteria; __Acidobacteria; __Holophagae; __iii1-8; __uncultured_bacterium	Bacteria	__Acidobacteria	__Holophagae	__iii1-8	__uncultured_bacterium	-	1	3	EF516761	EF018481	EF516669	0	0	0	0	0	0	0	0	0	0	0	0	0	0	0	15
Bacteria; __Planctomycetes; __Planctomycetacia; __Planctomycetales; __Planctomycetaceae; __uncultured; __uncultured_planctomycete	Bacteria	__Planctomycetes	__Planctomycetacia	__Planctomycetales	__Planctomycetaceae	__uncultured	1	3	EU044426	EU044251	EU044288	0	15	0	0	0	0	0	0	0	0	0	0	0	0	0	0
Bacteria; __Proteobacteria; __Alphaproteobacteria; __Rickettsiales; __Rickettsiaceae; __Rickettsia; __Rickettsia_canadensis	Bacteria	__Proteobacteria	__Alphaproteobacteria	__Rickettsiales	__Rickettsiaceae	__Rickettsia	0.67	3	GQ870455	L36104	U15162	15	0	0	0	0	0	0	0	0	0	0	0	0	0	0	0
Bacteria; __Chlamydiae; __Chlamydiales; __Parachlamydiaceae; __Candidatus_Protochlamydia; __Protochlamydia; __Protochlamydia_naegleriophila	Bacteria	__Chlamydiae	__Chlamydiales	__Parachlamydiaceae	__Candidatus_Protochlamydia	__Protochlamydia	1	3	FJ976102	FJ976103	EU384664	0	15	0	0	0	0	0	0	0	0	0	0	0	0	0	0
Bacteria; __Verrucomicrobia; __Spartobacteria; __Chthoniobacterales; __DA101_soil_group; __uncultured_bacterium	Bacteria	__Verrucomicrobia	__Spartobacteria	__Chthoniobacterales	__DA101_soil_group	__uncultured_bacterium	0.67	3	EF018985	EF019165	EF018482	0	0	0	0	0	0	0	0	0	1	0	12	2	0	0	0
Bacteria; __Bacteroidetes; __Cytophagia; __Cytophagales; __Cytophagaceae; __Flexibacter; __uncultured_bacterium	Bacteria	__Bacteroidetes	__Cytophagia	__Cytophagales	__Cytophagaceae	__Flexibacter	1	3	EF516827	FJ538136	EU834800	0	7	0	0	0	0	0	0	0	0	0	0	0	5	3	0
Unassigned	Unassigned	-	-	-	-	-	1	1	NA	NA	NA	0	0	0	0	0	0	0	0	0	0	0	15	0	0	0	0
Bacteria; __Verrucomicrobia; __Opitutae; __vadinHA64; __uncultured_bacterium	Bacteria	__Verrucomicrobia	__Opitutae	__vadinHA64	__uncultured_bacterium	-	1	3	JF429257	EU800366	JF429191	0	0	0	4	0	11	0	0	0	0	0	0	0	0	0	0
Bacteria; __Actinobacteria; __Frankiales; __Acidothermaceae; __Acidothermus	Bacteria	__Actinobacteria	__Frankiales	__Acidothermaceae	__Acidothermus	-	1	3	DQ451517	AY326626	JF319222	15	0	0	0	0	0	0	0	0	0	0	0	0	0	0	0
Bacteria; __Chlamydiae; __Chlamydiales; __Simkaniaceae; __Candidatus_Rhabdochlamydia; __uncultured_Chlamydiales_bacterium	Bacteria	__Chlamydiae	__Chlamydiales	__Simkaniaceae	__Candidatus_Rhabdochlamydia	__uncultured_Chlamydiales_bacterium	1	3	AF364567	AF364570	AF364562	0	0	0	0	0	0	15	0	0	0	0	0	0	0	0	0
Bacteria; __Chlamydiae; __Chlamydiales; __cvE6; __Chlamydiales	Bacteria	__Chlamydiae	__Chlamydiales	__cvE6	__Chlamydiales	-	0.67	3	HM444986	JN606074	FJ976098	0	0	0	0	0	0	15	0	0	0	0	0	0	0	0	0
Bacteria; __Chlamydiae; __Chlamydiales; __Parachlamydiaceae; __Neochlamydia	Bacteria	__Chlamydiae	__Chlamydiales	__Parachlamydiaceae	__Neochlamydia	-	1	3	EU683886	AF177275	AF308693	15	0	0	0	0	0	0	0	0	0	0	0	0	0	0	0
Bacteria; __Proteobacteria; __Gammaproteobacteria; __KI89A_clade; __uncultured_gamma_proteobacterium	Bacteria	__Proteobacteria	__Gammaproteobacteria	__KI89A_clade	__uncultured_gamma_proteobacterium	-	0.67	3	HM445520	EF061958	EU979089	0	15	0	0	0	0	0	0	0	0	0	0	0	0	0	0
Bacteria; __Cyanobacteria; __WD272; __uncultured_bacterium	Bacteria	__Cyanobacteria	__WD272	__uncultured_bacterium	-	-	1	3	JN023590	JN023226	JN023348	7	0	0	0	0	0	2	0	0	0	2	0	2	2	0	0
Bacteria; __Proteobacteria; __Gammaproteobacteria; __Legionellales; __Coxiellaceae; __Aquicella; __uncultured_bacterium	Bacteria	__Proteobacteria	__Gammaproteobacteria	__Legionellales	__Coxiellaceae	__Aquicella	1	3	AB179493	EU134756	EU644214	0	15	0	0	0	0	0	0	0	0	0	0	0	0	0	0
Bacteria; __Proteobacteria; __Gammaproteobacteria; __Legionellales; __Coxiellaceae; __Aquicella	Bacteria	__Proteobacteria	__Gammaproteobacteria	__Legionellales	__Coxiellaceae	__Aquicella	1	3	HM459612	JF833899	AJ519658	15	0	0	0	0	0	0	0	0	0	0	0	0	0	0	0
Bacteria; __Bacteroidetes; __Flavobacteria; __Flavobacteriales; __Flavobacteriaceae; __Flavobacterium; __uncultured_Flavobacterium_sp.	Bacteria	__Bacteroidetes	__Flavobacteria	__Flavobacteriales	__Flavobacteriaceae	__Flavobacterium	0.67	3	JN869231	JN679189	JN679191	0	0	15	0	0	0	0	0	0	0	0	0	0	0	0	0
Bacteria; __Candidate_division_WS3; __uncultured_bacterium	Bacteria	__Candidate_division_WS3	__uncultured_bacterium	-	-	-	0.67	3	AB240259	HM243853	AJ582051	0	0	0	0	15	0	0	0	0	0	0	0	0	0	0	0
Bacteria; __Proteobacteria; __Deltaproteobacteria; __Myxococcales; __Nannocystineae; __uncultured; __uncultured_bacterium	Bacteria	__Proteobacteria	__Deltaproteobacteria	__Myxococcales	__Nannocystineae	__uncultured	1	3	AM157251	EU134474	AM157317	0	0	0	0	0	0	15	0	0	0	0	0	0	0	0	0
Bacteria; __Proteobacteria; __Deltaproteobacteria; __Myxococcales; __Sorangiineae; __uncultured; __uncultured_bacterium	Bacteria	__Proteobacteria	__Deltaproteobacteria	__Myxococcales	__Sorangiineae	__uncultured	0.67	3	FM872766	AY922176	EU881293	0	0	0	0	0	0	15	0	0	0	0	0	0	0	0	0
Bacteria; __Actinobacteria; __Micrococcales; __Dermabacteraceae; __Brachybacterium	Bacteria	__Actinobacteria	__Micrococcales	__Dermabacteraceae	__Brachybacterium	-	1	3	AM396915	HQ188561	FN582324	0	0	0	5	5	0	0	0	0	0	0	5	0	0	0	0
Bacteria; __Proteobacteria; __Deltaproteobacteria; __Myxococcales; __Nannocystineae; __Haliangiaceae; __Haliangium; __uncultured_bacterium	Bacteria	__Proteobacteria	__Deltaproteobacteria	__Myxococcales	__Nannocystineae	__Haliangiaceae	0.67	3	JN023224	AM072419	JN868882	0	0	0	0	0	0	0	0	0	0	15	0	0	0	0	0
Bacteria; __Acidobacteria; __RB41; __uncultured_Acidobacteria_bacterium	Bacteria	__Acidobacteria	__RB41	__uncultured_Acidobacteria_bacterium	-	-	1	3	HQ462531	HQ598163	HQ598112	15	0	0	0	0	0	0	0	0	0	0	0	0	0	0	0
Bacteria; __Planctomycetes; __Planctomycetacia; __Planctomycetales; __Planctomycetaceae; __Gemmata	Bacteria	__Planctomycetes	__Planctomycetacia	__Planctomycetales	__Planctomycetaceae	__Gemmata	1	3	GQ889461	GQ889479	GQ889432	0	0	0	0	0	0	15	0	0	0	0	0	0	0	0	0
Bacteria; __Acidobacteria; __Holophagae; __43F-1404R; __uncultured_bacterium	Bacteria	__Acidobacteria	__Holophagae	__43F-1404R	__uncultured_bacterium	-	1	3	EF516065	HQ119295	EF516929	0	0	0	0	0	0	15	0	0	0	0	0	0	0	0	0
Bacteria; __Proteobacteria; __Deltaproteobacteria; __Myxococcales; __Nannocystineae; __uncultured; __uncultured_delta_proteobacterium	Bacteria	__Proteobacteria	__Deltaproteobacteria	__Myxococcales	__Nannocystineae	__uncultured	0.67	3	HM187153	GQ347018	GQ350876	0	0	0	0	0	0	15	0	0	0	0	0	0	0	0	0
Bacteria; __Armatimonadetes; __Armatimonadia; __Armatimonadales; __uncultured_bacterium	Bacteria	__Armatimonadetes	__Armatimonadia	__Armatimonadales	__uncultured_bacterium	-	1	3	AM697438	DQ532193	EF516002	0	0	0	0	0	0	15	0	0	0	0	0	0	0	0	0
Bacteria; __Proteobacteria; __Alphaproteobacteria; __Rhodospirillales; __wr0007; __uncultured_bacterium	Bacteria	__Proteobacteria	__Alphaproteobacteria	__Rhodospirillales	__wr0007	__uncultured_bacterium	0.67	3	GQ264052	FN554393	HQ119637	10	5	0	0	0	0	0	0	0	0	0	0	0	0	0	0
Bacteria; __Elusimicrobia; __Lineage_IV; __uncultured_bacterium	Bacteria	__Elusimicrobia	__Lineage_IV	__uncultured_bacterium	-	-	1	3	HM445071	HM186579	HM187105	0	15	0	0	0	0	0	0	0	0	0	0	0	0	0	0
Bacteria; __Bacteroidetes; __Bacteroidia; __Bacteroidales; __Porphyromonadaceae; __Paludibacter; __uncultured_bacterium	Bacteria	__Bacteroidetes	__Bacteroidia	__Bacteroidales	__Porphyromonadaceae	__Paludibacter	0.67	3	HQ538647	CU926334	CP002345	0	0	0	0	0	0	0	0	3	0	0	8	0	2	0	2
Bacteria; __Proteobacteria; __Gammaproteobacteria; __Xanthomonadales; __Xanthomonadaceae; __Arenimonas	Bacteria	__Proteobacteria	__Gammaproteobacteria	__Xanthomonadales	__Xanthomonadaceae	__Arenimonas	1	3	EU376961	DQ158102	FQ659385	0	0	0	0	0	0	0	3	12	0	0	0	0	0	0	0
Bacteria; __Actinobacteria; __Thermoleophilia; __Gaiellales; __uncultured	Bacteria	__Actinobacteria	__Thermoleophilia	__Gaiellales	__uncultured	-	1	3	HM748663	EF019109	EF516489	0	0	0	0	0	0	14	0	0	0	0	0	0	0	0	0
Bacteria; __Bacteroidetes; __Sphingobacteriia; __Sphingobacteriales; __Chitinophagaceae; __uncultured; __uncultured_bacterium	Bacteria	__Bacteroidetes	__Sphingobacteriia	__Sphingobacteriales	__Chitinophagaceae	__uncultured	1	3	EF018444	EF516734	EF516931	0	0	0	0	0	0	0	0	0	0	0	0	0	0	0	14
Bacteria; __Acidobacteria; __32-21; __uncultured_Acidobacteria_bacterium	Bacteria	__Acidobacteria	__32-21	__uncultured_Acidobacteria_bacterium	-	-	0.67	3	HQ598585	HQ729783	EU132309	14	0	0	0	0	0	0	0	0	0	0	0	0	0	0	0
Bacteria; __Actinobacteria; __Frankiales; __Acidothermaceae; __Acidothermus	Bacteria	__Actinobacteria	__Frankiales	__Acidothermaceae	__Acidothermus	-	1	3	FJ624886	JF833791	Y07606	0	0	0	0	0	0	14	0	0	0	0	0	0	0	0	0
Bacteria; __Acidobacteria; __DA023; __uncultured_Acidobacteria_bacterium	Bacteria	__Acidobacteria	__DA023	__uncultured_Acidobacteria_bacterium	-	-	0.67	3	JN409109	EU440561	AY922141	0	8	0	0	0	0	0	0	0	1	0	0	0	5	0	0
Bacteria; __Proteobacteria; __Betaproteobacteria; __Rhodocyclales; __Rhodocyclaceae; __Propionivibrio	Bacteria	__Proteobacteria	__Betaproteobacteria	__Rhodocyclales	__Rhodocyclaceae	__Propionivibrio	0.67	3	CU926814	CU926836	BD356906	0	0	0	14	0	0	0	0	0	0	0	0	0	0	0	0
Bacteria; __Proteobacteria; __Deltaproteobacteria; __Myxococcales; __Sorangiineae; __uncultured; __uncultured_bacterium	Bacteria	__Proteobacteria	__Deltaproteobacteria	__Myxococcales	__Sorangiineae	__uncultured	0.67	3	HQ609664	FM872766	EU881293	0	14	0	0	0	0	0	0	0	0	0	0	0	0	0	0
Bacteria; __Planctomycetes; __OM190; __uncultured_bacterium	Bacteria	__Planctomycetes	__OM190	__uncultured_bacterium	-	-	1	3	GQ397035	FJ208815	FJ208835	14	0	0	0	0	0	0	0	0	0	0	0	0	0	0	0
Bacteria; __Proteobacteria; __Alphaproteobacteria; __Sphingomonadales; __Erythrobacteraceae; __Altererythrobacter	Bacteria	__Proteobacteria	__Alphaproteobacteria	__Sphingomonadales	__Erythrobacteraceae	__Altererythrobacter	1	3	FJ675449	FM866283	HM438377	0	0	0	0	0	0	14	0	0	0	0	0	0	0	0	0
Bacteria; __Chloroflexi; __JG37-AG-4; __uncultured_bacterium	Bacteria	__Chloroflexi	__JG37-AG-4	__uncultured_bacterium	-	-	1	3	EF018497	EF018646	EF018065	0	0	0	0	0	0	0	0	0	0	14	0	0	0	0	0
Bacteria; __Bacteroidetes; __Sphingobacteriia; __Sphingobacteriales; __Chitinophagaceae; __uncultured; __uncultured_bacterium	Bacteria	__Bacteroidetes	__Sphingobacteriia	__Sphingobacteriales	__Chitinophagaceae	__uncultured	1	3	GQ264313	EF516948	EU104210	0	0	0	0	0	0	0	14	0	0	0	0	0	0	0	0
Bacteria; __WCHB1-60; __uncultured_bacterium	Bacteria	__WCHB1-60	__uncultured_bacterium	-	-	-	1	3	CU926027	AB286616	AB286434	0	0	0	14	0	0	0	0	0	0	0	0	0	0	0	0
Unassigned	Unassigned	-	-	-	-	-	1	1	NA	NA	NA	14	0	0	0	0	0	0	0	0	0	0	0	0	0	0	0
Bacteria; __Acidobacteria; __DA052; __uncultured_Acidobacteria_bacterium	Bacteria	__Acidobacteria	__DA052	__uncultured_Acidobacteria_bacterium	-	-	0.67	3	HM445305	GU205290	GU205307	14	0	0	0	0	0	0	0	0	0	0	0	0	0	0	0
Bacteria; __Bacteroidetes; __Sphingobacteriia; __Sphingobacteriales; __Chitinophagaceae; __Flavisolibacter	Bacteria	__Bacteroidetes	__Sphingobacteriia	__Sphingobacteriales	__Chitinophagaceae	__Flavisolibacter	1	3	AB637040	GQ339897	EF019007	0	0	0	0	0	0	14	0	0	0	0	0	0	0	0	0
Bacteria; __Proteobacteria; __Alphaproteobacteria; __Rhodospirillales; __Acetobacteraceae; __uncultured; __uncultured_bacterium	Bacteria	__Proteobacteria	__Alphaproteobacteria	__Rhodospirillales	__Acetobacteraceae	__uncultured	1	3	EF516502	FJ625359	GQ264020	5	2	0	0	0	0	2	0	0	0	5	0	0	0	0	0
Bacteria; __Spirochaetes; __Spirochaetales; __Spirochaetaceae; __Treponema	Bacteria	__Spirochaetes	__Spirochaetales	__Spirochaetaceae	__Treponema	-	1	3	GU427481	AF056343	AY005083	0	0	0	0	14	0	0	0	0	0	0	0	0	0	0	0
Bacteria; __Proteobacteria; __Alphaproteobacteria; __Caulobacterales; __Caulobacteraceae; __uncultured	Bacteria	__Proteobacteria	__Alphaproteobacteria	__Caulobacterales	__Caulobacteraceae	__uncultured	0.67	3	JF922304	AB473899	HM066300	0	0	14	0	0	0	0	0	0	0	0	0	0	0	0	0
Bacteria; __Candidate_division_TM7	Bacteria	__Candidate_division_TM7	-	-	-	-	1	3	AM157315	EF688335	JN038684	0	14	0	0	0	0	0	0	0	0	0	0	0	0	0	0
Bacteria; __Chlamydiae; __Chlamydiales; __Simkaniaceae; __Candidatus_Rhabdochlamydia; __uncultured_Chlamydiales_bacterium	Bacteria	__Chlamydiae	__Chlamydiales	__Simkaniaceae	__Candidatus_Rhabdochlamydia	__uncultured_Chlamydiales_bacterium	1	3	AF364570	AF364567	AF364562	0	14	0	0	0	0	0	0	0	0	0	0	0	0	0	0
Bacteria; __Actinobacteria; __Frankiales	Bacteria	__Actinobacteria	__Frankiales	-	-	-	0.67	3	EU132518	EF018595	DQ129585	0	10	0	0	0	0	0	0	0	0	0	0	0	0	0	4
Bacteria; __Bacteroidetes; __Sphingobacteriia; __Sphingobacteriales; __env.OPS_17; __uncultured_Bacteroidetes_bacterium	Bacteria	__Bacteroidetes	__Sphingobacteriia	__Sphingobacteriales	__env.OPS_17	__uncultured_Bacteroidetes_bacterium	0.67	3	JN825427	HM921130	JN409066	0	0	0	0	0	0	14	0	0	0	0	0	0	0	0	0
Bacteria; __Candidate_division_TM7; __uncultured_bacterium	Bacteria	__Candidate_division_TM7	__uncultured_bacterium	-	-	-	0.67	3	EU135375	CU466685	EU135395	14	0	0	0	0	0	0	0	0	0	0	0	0	0	0	0
Bacteria; __Planctomycetes; __Planctomycetacia; __Planctomycetales; __Planctomycetaceae; __uncultured; __uncultured_bacterium	Bacteria	__Planctomycetes	__Planctomycetacia	__Planctomycetales	__Planctomycetaceae	__uncultured	0.67	3	GU731338	HQ119518	HQ118961	0	0	0	0	0	0	11	0	0	0	0	0	0	0	3	0
Bacteria; __Candidate_division_TM7; __uncultured_bacterium	Bacteria	__Candidate_division_TM7	__uncultured_bacterium	-	-	-	0.67	3	EU135383	EU800550	EF540418	0	0	0	0	0	0	14	0	0	0	0	0	0	0	0	0
Bacteria; __Proteobacteria; __Betaproteobacteria; __Rhodocyclales; __Rhodocyclaceae; __Dechloromonas	Bacteria	__Proteobacteria	__Betaproteobacteria	__Rhodocyclales	__Rhodocyclaceae	__Dechloromonas	0.67	3	AM084133	EU834816	EU834801	0	0	14	0	0	0	0	0	0	0	0	0	0	0	0	0
Bacteria; __Proteobacteria; __Alphaproteobacteria; __Rickettsiales; __SM2D12; __uncultured_alpha_proteobacterium	Bacteria	__Proteobacteria	__Alphaproteobacteria	__Rickettsiales	__SM2D12	__uncultured_alpha_proteobacterium	0.67	3	AJ536878	EF032738	JN409106	0	14	0	0	0	0	0	0	0	0	0	0	0	0	0	0
Bacteria; __Elusimicrobia; __Lineage_IV; __uncultured_bacterium	Bacteria	__Elusimicrobia	__Lineage_IV	__uncultured_bacterium	-	-	1	3	AF407708	JQ311886	HQ674516	0	0	0	0	0	0	0	0	0	0	14	0	0	0	0	0
Bacteria; __Proteobacteria; __Deltaproteobacteria; __Myxococcales; __0319-6G20; __uncultured_bacterium	Bacteria	__Proteobacteria	__Deltaproteobacteria	__Myxococcales	__0319-6G20	__uncultured_bacterium	0.67	3	JN037965	HQ121009	HQ118835	0	0	0	0	0	0	0	0	0	0	14	0	0	0	0	0
Unassigned	Unassigned	-	-	-	-	-	1	1	NA	NA	NA	14	0	0	0	0	0	0	0	0	0	0	0	0	0	0	0
Bacteria; __Planctomycetes; __Planctomycetacia; __Planctomycetales; __Planctomycetaceae; __Isosphaera; __uncultured_bacterium	Bacteria	__Planctomycetes	__Planctomycetacia	__Planctomycetales	__Planctomycetaceae	__Isosphaera	1	3	HE604040	EF516786	GU172184	0	14	0	0	0	0	0	0	0	0	0	0	0	0	0	0
Bacteria; __Proteobacteria; __Gammaproteobacteria; __Legionellales; __Coxiellaceae; __Aquicella; __uncultured_gamma_proteobacterium	Bacteria	__Proteobacteria	__Gammaproteobacteria	__Legionellales	__Coxiellaceae	__Aquicella	1	3	EU328043	FJ205274	FJ516869	0	0	0	14	0	0	0	0	0	0	0	0	0	0	0	0
Bacteria; __Proteobacteria; __Deltaproteobacteria; __Bdellovibrionales; __Bdellovibrionaceae; __Bdellovibrio; __uncultured_bacterium	Bacteria	__Proteobacteria	__Deltaproteobacteria	__Bdellovibrionales	__Bdellovibrionaceae	__Bdellovibrio	1	3	HM069096	EF516801	HQ119960	14	0	0	0	0	0	0	0	0	0	0	0	0	0	0	0
Unassigned	Unassigned	-	-	-	-	-	1	1	NA	NA	NA	0	14	0	0	0	0	0	0	0	0	0	0	0	0	0	0
Bacteria; __Armatimonadetes; __uncultured_bacterium	Bacteria	__Armatimonadetes	__uncultured_bacterium	-	-	-	1	3	JF429001	GQ402559	FJ478889	14	0	0	0	0	0	0	0	0	0	0	0	0	0	0	0
Bacteria; __Firmicutes; __Clostridia; __Clostridiales; __Ruminococcaceae; __Saccharofermentans	Bacteria	__Firmicutes	__Clostridia	__Clostridiales	__Ruminococcaceae	__Saccharofermentans	1	3	EF562562	HQ904242	AY949857	0	0	0	14	0	0	0	0	0	0	0	0	0	0	0	0
Bacteria; __Bacteroidetes; __Sphingobacteriia; __Sphingobacteriales; __env.OPS_17	Bacteria	__Bacteroidetes	__Sphingobacteriia	__Sphingobacteriales	__env.OPS_17	-	1	3	JF833832	HQ674887	EU431819	0	0	0	0	0	0	0	0	0	0	0	0	14	0	0	0
Bacteria; __Proteobacteria; __Deltaproteobacteria; __Myxococcales; __0319-6G20; __uncultured_sediment_bacterium	Bacteria	__Proteobacteria	__Deltaproteobacteria	__Myxococcales	__0319-6G20	__uncultured_sediment_bacterium	1	1	FN553456	NA	NA	0	0	0	0	0	0	0	0	14	0	0	0	0	0	0	0
Bacteria; __Proteobacteria; __Gammaproteobacteria; __Pseudomonadales; __Moraxellaceae; __Acinetobacter	Bacteria	__Proteobacteria	__Gammaproteobacteria	__Pseudomonadales	__Moraxellaceae	__Acinetobacter	1	3	AY055374	EU935225	EF573849	0	0	0	14	0	0	0	0	0	0	0	0	0	0	0	0
Bacteria; __Bacteroidetes; __Sphingobacteriia; __Sphingobacteriales; __Sphingobacteriaceae; __Mucilaginibacter	Bacteria	__Bacteroidetes	__Sphingobacteriia	__Sphingobacteriales	__Sphingobacteriaceae	__Mucilaginibacter	1	3	FN400860	EU861918	AJ575720	0	0	0	0	0	0	0	0	0	0	0	14	0	0	0	0
Bacteria; __Bacteroidetes; __Sphingobacteriia; __Sphingobacteriales; __Chitinophagaceae; __uncultured; __uncultured_bacterium	Bacteria	__Bacteroidetes	__Sphingobacteriia	__Sphingobacteriales	__Chitinophagaceae	__uncultured	1	3	GU940802	GQ264393	GQ264299	0	14	0	0	0	0	0	0	0	0	0	0	0	0	0	0
Bacteria; __Bacteroidetes; __Bacteroidia; __Bacteroidales; __Porphyromonadaceae; __Porphyromonas; __uncultured_Porphyromonadaceae_bacterium	Bacteria	__Bacteroidetes	__Bacteroidia	__Bacteroidales	__Porphyromonadaceae	__Porphyromonas	0.67	3	EU845274	EU289093	EU289088	0	0	0	0	0	0	0	0	1	0	13	0	0	0	0	0
[truncated: 891 more rows]

## Sheet: S3_Shared&Unique OTUs_DIGvsMUC
SUPPLEMENTARY TABLES FOR
[truncated: 525 more rows]

## Sheet: S4_Most Abundant Genera
SUPPLEMENTARY TABLES FOR
[truncated: 38 more rows]

[truncated: 3 more sheets: S5_Stats_DIGESTA, S6_Stats_MUCOSA, S7_Shared&Unique OTUs DIETS]
